# Supplementary material for: Systematic analysis of MADS-box gene family in the U’s triangle species and targeted mutagenesis of BnaAG homologs to explore its role in floral organ identity in Brassica napus
Source: Front Plant Sci. 2023 Jan 12;13:1115513. doi: 10.3389/fpls.2022.1115513 (PMC9878456; doi:10.3389/fpls.2022.1115513)
Supplement: Supplementary file 5 [file Table_1.xlsx]

## Sheet: Supplementary Table S1
Supplementary Table S1 Species information and download URL used in the paper.
Species	Cultivar	Download URL
Brassica rapa	B. rapa L. var. Chiifu	http://www.tbgr.org.cn/index.html
Brassica nigra	B. nigra var. Ni100	http://www.tbgr.org.cn/index.html
Brassica oleracea	B. oleracea ssp. italica var. HDEA genotype (broccoli)	http://www.tbgr.org.cn/index.html
Brassica napus	B. napus var. Darmor-bzh	https://www.genoscope.cns.fr/brassicanapus/data/
Brassica juncea	B. juncea var. Tumida 'T84-66'	http://www.tbgr.org.cn/index.html
Brassica carinata	Brassica carinata A. Braun var. Gomenzer (PI 273640, USDA)	https://genomevolution.org/coge/SearchResults.pl?s=63922&p=genome

## Sheet: Supplementary Table S2
Supplementary Table S2 Basic information of MADS-box genes in A. thaliana.
Gene ID	mRNA ID	Subclade	Gene Name
AT1G01530	AT1G01530.1	M-alpha	AGL28
AT1G17310	AT1G17310.1	M-alpha	AGL100
AT1G18750	AT1G18750.1	M-delta	AGL65
AT1G22130	AT1G22130.1	M-delta	AGL104
AT1G22590	AT1G22590.1	M-gamma	AGL87
AT1G24260	AT1G24260.1	MIKC	SEP3
AT1G26310	AT1G26310.1	MIKC	CAL
AT1G28450	AT1G28450.1	M-alpha	AGL58
AT1G28460	AT1G28460.1	M-alpha	AGL59
AT1G31140	AT1G31140.1	MIKC	AGL63
AT1G31630	AT1G31630.1	M-gamma	AGL86
AT1G31640	AT1G31640.1	M-gamma	AGL92
AT1G46408	AT1G46408.1	M-alpha	AGL97
AT1G47760	AT1G47760.1	M-alpha	AGL102
AT1G48150	AT1G48150.1	M-alpha	AGL74
AT1G54760	AT1G54760.1	M-alpha	AGL85
AT1G59810	AT1G59810.1	M-beta	AGL50
AT1G60040	AT1G60040.1	M-beta	AGL49
AT1G60880	AT1G60880.1	M-alpha	AGL56
AT1G60920	AT1G60920.1	M-alpha	AGL55
AT1G65300	AT1G65300.1	M-gamma	AGL38
AT1G65330	AT1G65330.1	M-gamma	PHE1
AT1G65360	AT1G65360.1	M-alpha	AGL23
AT1G69120	AT1G69120.1	MIKC	AP1
AT1G69540	AT1G69540.1	M-delta	AGL94
AT1G71692	AT1G71692.1	MIKC	AGL12
AT1G72350	AT1G72350.1	M-alpha	AGL60
AT1G77080	AT1G77080.8	MIKC	MAF1
AT1G77950	AT1G77950.1	M-delta	AGL67
AT1G77980	AT1G77980.1	M-delta	AGL66
AT2G03060	AT2G03060.1	M-delta	AGL30
AT2G03710	AT2G03710.1	MIKC	SEP4
AT2G14210	AT2G14210.1	MIKC	ANR1
AT2G15660	AT2G15660.1	M-gamma	AGL95
AT2G22540	AT2G22540.1	MIKC	SVP
AT2G22630	AT2G22630.1	MIKC	AGL17
AT2G24840	AT2G24840.1	M-alpha	AGL61
AT2G26320	AT2G26320.1	none	AGL33
AT2G26880	AT2G26880.1	M-gamma	AGL41
AT2G28700	AT2G28700.1	M-gamma	AGL46
AT2G34440	AT2G34440.1	M-alpha	AGL29
AT2G40210	AT2G40210.1	M-gamma	AGL48
AT2G42830	AT2G42830.1	MIKC	SHP2
AT2G45650	AT2G45650.1	MIKC	AGL6
AT2G45660	AT2G45660.1	MIKC	SOC1
AT3G02310	AT3G02310.1	MIKC	SEP2
AT3G04100	AT3G04100.1	M-alpha	AGL57
AT3G05860	AT3G05860.1	M-gamma	AGL45
AT3G18650	AT3G18650.1	M-beta	AGL103
AT3G30260	AT3G30260.1	MIKC	AGL79
AT3G54340	AT3G54340.1	MIKC	AP3
AT3G57230	AT3G57230.1	MIKC	AGL16
AT3G57390	AT3G57390.1	MIKC	AGL18
AT3G58780	AT3G58780.1	MIKC	SHP1
AT3G61120	AT3G61120.1	MIKC	AGL13
AT3G66656	AT3G66656.1	M-alpha	AGL91
AT4G02235	AT4G02235.1	M-beta	AGL51
AT4G09960	AT4G09960.1	MIKC	STK
AT4G11250	AT4G11250.1	M-beta	AGL52
AT4G11880	AT4G11880.1	MIKC	AGL14
AT4G18960	AT4G18960.1	MIKC	AG
AT4G22950	AT4G22950.1	MIKC	AGL19
AT4G24540	AT4G24540.1	MIKC	AGL24
AT4G36590	AT4G36590.1	M-alpha	AGL40
AT4G37940	AT4G37940.1	MIKC	AGL21
AT5G04640	AT5G04640.1	M-alpha	AGL99
AT5G06500	AT5G06500.1	M-gamma	AGL96
AT5G10140	AT5G10140.1	MIKC	FLC
AT5G13790	AT5G13790.1	MIKC	AGL15
AT5G15800	AT5G15800.1	MIKC	SEP1
AT5G20240	AT5G20240.1	MIKC	PI
AT5G23260	AT5G23260.1	MIKC	ABS
AT5G26580	AT5G26580.1	M-gamma	AGL34
AT5G26630	AT5G26630.1	M-gamma	AGL35
AT5G26650	AT5G26650.1	M-gamma	AGL36
AT5G26950	AT5G26950.1	M-beta	AGL93
AT5G27050	AT5G27050.1	M-beta	AGL101
AT5G27070	AT5G27070.1	M-beta	AGL53
AT5G27090	AT5G27090.1	M-beta	AGL54
AT5G27130	AT5G27130.1	M-alpha	AGL39
AT5G27580	AT5G27580.1	M-beta	AGL89
AT5G27960	AT5G27960.1	M-gamma	AGL90
AT5G37420	AT5G37415.1	M-beta	AGL105
AT5G38620	AT5G38620.1	M-alpha	AGL73
AT5G38740	AT5G38740.1	M-beta	AGL77
AT5G39750	AT5G39750.1	M-beta	AGL81
AT5G39810	AT5G39810.1	M-beta	AGL98
AT5G40120	AT5G40120.1	M-beta	AGL76
AT5G40220	AT5G40220.1	M-beta	AGL43
AT5G41200	AT5G41200.1	M-beta	AGL75
AT5G48670	AT5G48670.1	M-gamma	AGL80
AT5G49420	AT5G49420.1	M-alpha	AGL84
AT5G49490	AT5G49490.1	M-alpha	AGL83
AT5G51860	AT5G51860.1	MIKC	AGL72
AT5G51870	AT5G51870.1	MIKC	AGL71
AT5G55690	AT5G55690.1	M-beta	AGL47
AT5G58890	AT5G58890.1	M-beta	AGL82
AT5G60440	AT5G60440.1	M-alpha	AGL62
AT5G60910	AT5G60910.1	MIKC	FUL
AT5G62165	AT5G62165.1	MIKC	AGL42
AT5G65050	AT5G65050.1	MIKC	MAF2
AT5G65060	AT5G65060.1	MIKC	MAF3
AT5G65070	AT5G65070.1	MIKC	MAF4
AT5G65080	AT5G65080.1	MIKC	MAF5
AT5G65330	AT5G65330.1	M-beta	AGL78

## Sheet: Supplementary Table S3
Supplementary Table S3 Fundamental information on 1430 MADS-box genes identified in the six U’s triangle species.
Gene ID	Rename ID	Chromosome	Start	End	strant	Length of amino acid	Protein Moleculer Weight/Da	pI	Protein domain position	Homologous genes in A. thaliana	Subfamily
Bca_GomB01g05990.mRNA1	BcaMADS1	ChrB01	4710317	4711226	-	112	12893.8	10.58	K-box[38-107];	AtSHP2	MIKC
Bca_GomB01g11010.mRNA1	BcaNADS2	ChrB01	8519672	8520235	-	187	21606.4	5.14	MADS_box[2-76];	AtAGL29	M alpha
Bca_GomB01g19920.mRNA1	BcaNADS3	ChrB01	16242268	16242807	-	179	20358.9	10.64	MADS_box[10-84];	AtAGL61	M alpha
Bca_GomB01g23180.mRNA1	BcaMADS4	ChrB01	19823604	19827027	-	227	26110.8	9.43	MADS_box[2-78];K-box[81-171];	AtAGL17	MIKC
Bca_GomB01g23250.mRNA1	BcaMADS5	ChrB01	19860703	19863883	-	241	27355.8	5.3	MADS_box[2-77];K-box[95-170];	AtSVP	MIKC
Bca_GomB01g25930.mRNA1	BcaNADS6	ChrB01	22589394	22590338	+	314	36216.7	7.79	MADS_box[23-84];	AtAGL75	M beta
Bca_GomB01g28750.mRNA1	BcaNADS7	ChrB01	25028075	25029067	-	330	38002.7	6.66	MADS_box[19-59];	AtAGL75	M beta
Bca_GomB01g42210.mRNA1	BcaNADS8	ChrB01	48386250	48387566	-	281	32392.6	8.24	MADS_box[7-78];	AtAGL62	M alpha
Bca_GomB01g46470.mRNA1	BcaNADS9	ChrB01	51793307	51794422	-	371	42282.8	8.94	MADS_box[16-93];	AtAGL103	M beta
Bca_GomB01g59760.mRNA1	BcaNADS10	ChrB01	59764316	59764951	-	193	22244.6	8.84	MADS_box[6-68];	AtAGL57	M alpha
Bca_GomB01g59920.mRNA1	BcaNADS11	ChrB01	59861912	59862493	+	193	22154.5	8.84	MADS_box[6-65];	AtAGL57	M alpha
Bca_GomB01g60410.mRNA1	BcaMADS12	ChrB01	60147435	60150044	+	250	28561.5	8.35	MADS_box[2-77];K-box[84-173];	AtSEP2	MIKC
Bca_GomB01g61500.mRNA1	BcaMADS13	ChrB01	60848807	60852542	+	230	26243.6	9.59	MADS_box[17-90];K-box[103-171];	AtSHP2	MIKC
Bca_GomB01g61790.mRNA1	BcaMADS14	ChrB01	61063880	61067054	-	144	16282.5	9.81	MADS_box[17-90];K-box[103-143];	AtSHP2	MIKC
Bca_GomB01g62960.mRNA1	BcaMADS15	ChrB01	62003608	62006333	-	250	28516.5	8.55	MADS_box[2-77];K-box[84-173];	AtSEP2	MIKC
Bca_GomB01g64830.mRNA1	BcaNADS16	ChrB01	63302427	63303474	-	287	33249.3	7.4	MADS_box[1-70];	AtAGL45	M gamma
Bca_GomB01g64840.mRNA1	BcaNADS17	ChrB01	63308216	63309220	-	334	36979.8	7.19	MADS_box[2-85];	AtAGL80	M gamma
Bca_GomB01g65300.mRNA1	BcaNADS18	ChrB01	63648242	63649388	+	281	32671.7	8.1	MADS_box[2-85];	AtAGL45	M gamma
Bca_GomB01g67110.mRNA1	BcaMADS19	ChrB01	64676812	64680169	+	228	26420	9.33	MADS_box[2-78];K-box[81-171];	AtAGL21	MIKC
Bca_GomB01g69210.mRNA1	BcaMADS20	ChrB01	66117434	66120550	+	251	28645.2	9.67	MADS_box[17-90];K-box[103-187];	AtSHP1	MIKC
Bca_GomB01g69560.mRNA1	BcaMADS21	ChrB01	66433360	66436156	-	251	28657.2	9.67	MADS_box[17-90];K-box[103-187];	AtSHP1	MIKC
Bca_GomB01g72030.mRNA1	BcaMADS22	ChrB01	69356510	69372103	-	227	25977.7	9.84	MADS_box[2-78];K-box[81-171];	AtAGL17	MIKC
Bca_GomB01g72040.mRNA1	BcaMADS23	ChrB01	69372201	69375456	-	227	25977.7	9.84	MADS_box[2-78];K-box[81-171];	AtAGL17	MIKC
Bca_GomB01g72120.mRNA1	BcaMADS24	ChrB01	69466340	69469597	-	241	27246.6	6.08	MADS_box[2-77];K-box[93-169];	AtSVP	MIKC
Bca_GomB01g72280.mRNA1	BcaMADS25	ChrB01	69570033	69573547	-	241	27287.7	6.08	MADS_box[2-77];K-box[93-169];	AtSVP	MIKC
Bca_GomB02g102290.mRNA1	BcaMADS26	ChrB02	84797885	84802110	-	240	27412.2	7.76	MADS_box[2-73];K-box[81-170];	AtAGL16	MIKC
Bca_GomB02g103320.mRNA1	BcaNADS27	ChrB02	85418038	85419105	-	355	39750.2	4.23	MADS_box[9-89];	AtAGL73	M alpha
Bca_GomB02g104870.mRNA1	BcaNADS28	ChrB02	86620479	86621813	-	279	32057.1	9.3	MADS_box[7-76];	AtAGL62	M alpha
Bca_GomB02g105070.mRNA1	BcaNADS29	ChrB02	86772467	86773839	-	280	32161.3	9.35	MADS_box[7-75];	AtAGL62	M alpha
Bca_GomB02g18330.mRNA1	BcaMADS30	ChrB02	18266772	18270280	+	241	27244.6	5.29	MADS_box[2-77];K-box[97-170];	AtSVP	MIKC
Bca_GomB02g18430.mRNA1	BcaMADS31	ChrB02	18429744	18434306	+	227	26334	9.88	MADS_box[2-78];K-box[81-171];	AtAGL17	MIKC
Bca_GomB02g25480.mRNA1	BcaMADS32	ChrB02	37841593	37844977	-	202	23368.3	10.28	MADS_box[3-73];K-box[88-169];	AtAGL72	MIKC
Bca_GomB02g25490.mRNA1	BcaMADS33	ChrB02	37848836	37853025	-	218	25247.2	9.76	MADS_box[3-74];K-box[89-157];	AtAGL71	MIKC
Bca_GomB02g27960.mRNA1	BcaMADS34	ChrB02	40721497	40723467	+	263	29831.8	9.57	MADS_box[2-76];K-box[87-171];	AtAGL15	MIKC
Bca_GomB02g34080.mRNA1	BcaNADS35	ChrB02	45912365	45913264	+	299	34751.6	8.15	MADS_box[10-88];	AtAGL82	M beta
Bca_GomB02g35900.mRNA1	BcaNADS36	ChrB02	47236495	47237866	+	280	32239.4	9.51	MADS_box[7-75];	AtAGL62	M alpha
Bca_GomB02g38300.mRNA1	BcaMADS37	ChrB02	48583183	48585538	+	208	24089	9.16	MADS_box[2-80];K-box[83-165];	AtPI	MIKC
Bca_GomB02g43180.mRNA1	BcaMADS38	ChrB02	51365123	51367685	+	251	28680.6	8.44	MADS_box[2-77];K-box[84-173];	AtSEP1	MIKC
Bca_GomB02g44860.mRNA1	BcaMADS39	ChrB02	52315837	52317783	+	263	29801.8	9.57	MADS_box[2-76];K-box[87-171];	AtAGL15	MIKC
Bca_GomB02g47000.mRNA1	BcaMADS40	ChrB02	53427117	53431872	+	197	22075.3	7.15	MADS_box[2-78];	AtFLC	MIKC
Bca_GomB02g52190.mRNA1	BcaNADS41	ChrB02	55974735	55976321	-	418	45922.6	4.27	MADS_box[22-80];	AtAGL99	M alpha
Bca_GomB02g62500.mRNA1	BcaNADS42	ChrB02	63106683	63107653	-	164	19150.2	9.68	MADS_box[2-73];	AtAGL102	M alpha
Bca_GomB02g66020.mRNA1	BcaNADS43	ChrB02	65557303	65559769	+	380	42843.2	6.8	MADS_box[2-73];	AtAGL30	M delta
Bca_GomB02g66280.mRNA1	BcaNADS44	ChrB02	65712210	65715081	+	380	42761.2	6.51	MADS_box[2-73];	AtAGL30	M delta
Bca_GomB02g66630.mRNA1	BcaMADS45	ChrB02	65904901	65906942	+	247	28203.9	8.84	MADS_box[2-77];K-box[85-173];	AtSEP4	MIKC
Bca_GomB02g66970.mRNA1	BcaMADS46	ChrB02	66077514	66079725	+	257	29082.9	9.68	MADS_box[2-78];K-box[86-174];	AtSEP4	MIKC
Bca_GomB02g67010.mRNA1	BcaMADS47	ChrB02	66137330	66139396	+	256	29441.7	9.53	MADS_box[2-60];K-box[88-173];	AtSEP4	MIKC
Bca_GomB02g71110.mRNA1	BcaMADS48	ChrB02	68588785	68592877	+	249	27967.2	9.56	MADS_box[2-74];K-box[86-151];	AtAGL79	MIKC
Bca_GomB02g74710.mRNA1	BcaMADS49	ChrB02	70513746	70529517	-	251	28678.3	9.91	MADS_box[19-92];K-box[105-189];	AtAG	MIKC
Bca_GomB02g80200.mRNA1	BcaMADS50	ChrB02	73535968	73539362	+	241	27422.4	9.99	MADS_box[2-79];K-box[84-173];	AtFUL	MIKC
Bca_GomB02g80450.mRNA1	BcaMADS51	ChrB02	73702792	73705353	+	257	30352.1	6.87	MADS_box[18-95];K-box[102-187];	AtABS	MIKC
Bca_GomB02g80570.mRNA1	BcaMADS52	ChrB02	73776439	73779831	-	241	27422.4	9.99	MADS_box[2-79];K-box[84-173];	AtFUL	MIKC
Bca_GomB02g80680.mRNA1	BcaMADS53	ChrB02	73824880	73827311	+	213	24936	6.86	MADS_box[2-79];K-box[86-141];	AtABS	MIKC
Bca_GomB02g83870.mRNA1	BcaNADS54	ChrB02	75458633	75470837	+	391	44841	6.8	MADS_box[3-84];	AtAGL36	M gamma
Bca_GomB02g84000.mRNA1	BcaNADS55	ChrB02	75580435	75581621	+	321	36604.4	5.81	MADS_box[3-84];	AtAGL36	M gamma
Bca_GomB02g84020.mRNA1	BcaNADS56	ChrB02	75589521	75590371	+	221	24725.6	8.89	MADS_box[2-59];	AtAGL35	M gamma
Bca_GomB02g86530.mRNA1	BcaMADS57	ChrB02	76885270	76890084	-	219	25022.6	10.05	MADS_box[3-71];K-box[83-170];	AtAGL19	MIKC
Bca_GomB02g87990.mRNA1	BcaMADS58	ChrB02	77778217	77781390	-	221	25187.7	7.42	MADS_box[2-69];K-box[87-171];	AtAGL24	MIKC
Bca_GomB02g95560.mRNA1	BcaMADS59	ChrB02	81337073	81340480	-	240	27436.2	8.7	MADS_box[2-73];K-box[81-170];	AtAGL16	MIKC
Bca_GomB03g02850.mRNA1	BcaMADS60	ChrB03	1637150	1638865	-	240	28034.3	9.96	K-box[34-97];	un	MIKC
Bca_GomB03g12760.mRNA1	BcaNADS61	ChrB03	6422236	6424808	+	373	42878.2	6.69	MADS_box[2-82];	AtAGL65	M delta
Bca_GomB03g19150.mRNA1	BcaMADS62	ChrB03	9763759	9766180	+	219	25442.3	9.05	MADS_box[3-68];K-box[88-176];	AtAGL72	MIKC
Bca_GomB03g24450.mRNA1	BcaMADS63	ChrB03	12585474	12587722	-	250	29123.9	7.49	MADS_box[2-76];K-box[94-175];	AtSEP3	MIKC
Bca_GomB03g25350.mRNA1	BcaMADS64	ChrB03	13093946	13097753	-	248	29164.2	9.23	MADS_box[2-79];K-box[85-175];	AtCAL	MIKC
Bca_GomB03g26940.mRNA1	BcaNADS65	ChrB03	13958607	13960696	+	338	38455	4.68	MADS_box[2-75];	AtAGL104	M delta
Bca_GomB03g29190.mRNA1	BcaMADS66	ChrB03	15480045	15487154	+	287	33011.6	7.62	MADS_box[69-136];K-box[153-236];	AtAGL19	MIKC
Bca_GomB03g33240.mRNA1	BcaNADS67	ChrB03	17983585	17984271	+	180	20595.3	5.53	MADS_box[2-69];	AtAGL91	M alpha
Bca_GomB03g35280.mRNA1	BcaNADS68	ChrB03	19691528	19692061	+	177	20220.1	10.01	MADS_box[10-82];	AtAGL61	M alpha
Bca_GomB03g37720.mRNA1	BcaNADS69	ChrB03	21225051	21227289	+	374	42989.2	6.61	MADS_box[2-82];	AtAGL65	M delta
Bca_GomB03g39970.mRNA1	BcaNADS70	ChrB03	22913897	22915983	-	336	38331.1	4.73	MADS_box[2-75];	AtAGL104	M delta
Bca_GomB03g40300.mRNA1	BcaNADS71	ChrB03	23134614	23135261	+	162	19038.4	10.39	MADS_box[2-85];	AtAGL87	M gamma
Bca_GomB03g42610.mRNA1	BcaMADS72	ChrB03	24708084	24715134	+	236	27246.9	7.5	MADS_box[2-76];K-box[95-160];	AtSEP3	MIKC
Bca_GomB03g42620.mRNA1	BcaMADS73	ChrB03	24709958	24717154	+	270	31452.8	7.2	MADS_box[2-76];K-box[95-176];	AtSEP3	MIKC
Bca_GomB03g42840.mRNA1	BcaMADS74	ChrB03	24843925	24845879	+	236	27283.1	7.97	MADS_box[2-76];K-box[95-160];	AtSEP3	MIKC
Bca_GomB03g42850.mRNA1	BcaMADS75	ChrB03	24851280	24853380	+	253	29423.3	7.61	MADS_box[2-76];K-box[95-176];	AtSEP3	MIKC
Bca_GomB03g51950.mRNA1	BcaNADS76	ChrB03	32186394	32187035	+	213	24319.7	8.17	MADS_box[56-98];	AtAGL60	M alpha
Bca_GomB03g52340.mRNA1	BcaMADS77	ChrB03	32542253	32544705	+	211	23931.8	9.08	MADS_box[2-78];K-box[102-180];	AtAGL12	MIKC
Bca_GomB03g54060.mRNA1	BcaMADS78	ChrB03	33802722	33806870	+	256	30202.3	8.58	MADS_box[2-79];K-box[84-173];	AtAP1	MIKC
Bca_GomB03g58940.mRNA1	BcaMADS79	ChrB03	37727256	37732153	-	255	30087.2	8.58	MADS_box[2-79];K-box[84-172];	AtAP1	MIKC
Bca_GomB03g59610.mRNA1	BcaNADS80	ChrB03	38312927	38315420	-	348	39578.9	5.94	MADS_box[2-54];	AtAGL94	M delta
Bca_GomB03g62500.mRNA1	BcaMADS81	ChrB03	40425735	40426694	-	106	11874.8	10.44	MADS_box[3-78];	AtAGL12	MIKC
Bca_GomB03g63470.mRNA1	BcaNADS82	ChrB03	41269615	41270453	-	212	24044.3	5.21	MADS_box[28-94];	AtAGL60	M alpha
Bca_GomB03g64610.mRNA1	BcaMADS83	ChrB03	42072665	42074505	+	156	17428.4	9.46	MADS_box[2-74];	AtAGL12	MIKC
Bca_GomB03g70740.mRNA1	BcaNADS84	ChrB03	47143226	47144568	-	131	15357.6	5.97	MADS_box[2-75];	AtAGL66	M delta
Bca_GomB03g87840.mRNA1	BcaNADS85	ChrB03	76560982	76562939	-	364	42102.4	5.99	MADS_box[2-82];	AtAGL65	M delta
Bca_GomB03g94410.mRNA1	BcaNADS86	ChrB03	81311943	81312482	-	179	20230.8	5.05	MADS_box[2-76];	AtAGL91	M alpha
Bca_GomB03g97590.mRNA1	BcaMADS87	ChrB03	83505064	83509189	-	301	33940.3	9.15	MADS_box[3-78];MADS_box[97-167];K-box[188-269];	AtAGL12	MIKC
Bca_GomB04g10760.mRNA1	BcaMADS88	ChrB04	9688245	9692995	-	241	27451.3	9.86	MADS_box[2-79];K-box[84-173];	AtFUL	MIKC
Bca_GomB04g11480.mRNA1	BcaMADS89	ChrB04	10265439	10269964	+	209	24687.5	9.85	MADS_box[3-78];K-box[87-170];	AtAGL42	MIKC
Bca_GomB04g12940.mRNA1	BcaMADS90	ChrB04	11265915	11271039	-	209	24751.2	9.02	MADS_box[3-78];K-box[87-170];	AtAGL42	MIKC
Bca_GomB04g13240.mRNA1	BcaMADS91	ChrB04	11411471	11414428	+	219	25665.8	10.09	MADS_box[3-72];K-box[85-176];	AtAGL71	MIKC
Bca_GomB04g13510.mRNA1	BcaMADS92	ChrB04	11519077	11522795	+	243	27604.6	9.97	MADS_box[2-79];K-box[84-173];	AtFUL	MIKC
Bca_GomB04g13640.mRNA1	BcaMADS93	ChrB04	11617303	11622036	+	264	30993.1	7.11	MADS_box[24-101];K-box[106-193];	AtABS	MIKC
Bca_GomB04g14200.mRNA1	BcaNADS94	ChrB04	11902045	11903274	-	409	46313.3	5.52	MADS_box[3-86];	AtPHE1	M gamma
Bca_GomB04g15220.mRNA1	BcaNADS95	ChrB04	12559818	12560574	+	216	24683.4	9.76	MADS_box[2-85];	AtAGL35	M gamma
Bca_GomB04g17890.mRNA1	BcaMADS96	ChrB04	14105096	14109390	-	248	27818.9	9	MADS_box[2-78];K-box[86-173];	AtAGL79	MIKC
Bca_GomB04g21320.mRNA1	BcaMADS97	ChrB04	16006542	16009040	-	270	30965.9	9.25	MADS_box[2-80];K-box[85-173];	AtSEP4	MIKC
Bca_GomB04g21570.mRNA1	BcaMADS98	ChrB04	16131289	16133928	-	270	30902.8	9.25	MADS_box[2-80];K-box[85-173];	AtSEP4	MIKC
Bca_GomB04g28880.mRNA1	BcaMADS99	ChrB04	20507426	20509906	-	286	32955.3	9.22	MADS_box[26-101];K-box[109-197];	AtSEP4	MIKC
Bca_GomB04g29200.mRNA1	BcaNADS100	ChrB04	20637460	20641186	-	418	47103.1	6.79	MADS_box[41-123];	AtAGL30	M delta
Bca_GomB04g50880.mRNA1	BcaMADS101	ChrB04	35794161	35796959	+	264	31516.9	10.26	MADS_box[2-76];K-box[86-175];	AtCAL	MIKC
Bca_GomB04g52160.mRNA1	BcaMADS102	ChrB04	36787934	36790493	+	253	29345.3	8.31	MADS_box[2-76];K-box[93-176];	AtSEP3	MIKC
Bca_GomB04g54250.mRNA1	BcaNADS103	ChrB04	39082916	39083479	+	87	9471.89	9.28	MADS_box[2-57];	AtAGL59	M alpha
Bca_GomB04g54260.mRNA1	BcaNADS104	ChrB04	39089076	39089549	+	157	17157.1	6.78	MADS_box[2-57];	AtAGL59	M alpha
Bca_GomB04g55090.mRNA1	BcaNADS105	ChrB04	39946158	39946700	-	180	20109.8	8.87	MADS_box[9-85];	AtAGL59	M alpha
Bca_GomB04g55130.mRNA1	BcaNADS106	ChrB04	40127446	40127988	+	180	20108.9	9.36	MADS_box[9-85];	AtAGL59	M alpha
Bca_GomB04g56810.mRNA1	BcaMADS107	ChrB04	41873395	41875190	+	218	25223.2	10.21	MADS_box[2-79];K-box[99-135];	AtAGL63	MIKC
Bca_GomB04g68410.mRNA1	BcaNADS108	ChrB04	64590983	64596783	-	228	25899.2	10.16	MADS_box[21-85];	AtAGL101	M beta
Bca_GomB04g68790.mRNA1	BcaNADS109	ChrB04	65023541	65025134	-	216	24752.7	10.28	MADS_box[21-87];	AtAGL89	M beta
Bca_GomB04g69150.mRNA1	BcaNADS110	ChrB04	65424858	65425625	-	255	28467.7	4.09	MADS_box[6-85];	AtAGL84	M alpha
Bca_GomB04g70350.mRNA1	BcaNADS111	ChrB04	66884843	66885613	+	256	28493.7	4.03	MADS_box[6-85];	AtAGL84	M alpha
Bca_GomB04g73630.mRNA1	BcaMADS112	ChrB04	71399639	71400532	-	116	13444.1	4.54	K-box[44-108];	AtAGL18	MIKC
Bca_GomB05g03620.mRNA1	BcaNADS113	ChrB05	3205352	3206047	-	162	18896.2	10.47	MADS_box[2-85];	AtAGL87	M gamma
Bca_GomB05g04990.mRNA1	BcaNADS114	ChrB05	4249810	4250517	-	162	18863.1	10.28	MADS_box[2-85];	AtAGL87	M gamma
Bca_GomB05g09360.mRNA1	BcaMADS115	ChrB05	7661215	7662716	-	158	18613.2	6.31	K-box[5-88];	AtAGL16	MIKC
Bca_GomB05g09380.mRNA1	BcaMADS116	ChrB05	7685374	7688412	+	240	27685.6	8.48	MADS_box[2-74];K-box[81-170];	AtAGL16	MIKC
Bca_GomB05g11440.mRNA1	BcaMADS117	ChrB05	8827736	8831071	+	228	26399.9	9.33	MADS_box[2-78];K-box[81-171];	AtAGL21	MIKC
Bca_GomB05g12180.mRNA1	BcaNADS118	ChrB05	9228859	9230389	+	201	23875.4	6.09	MADS_box[2-72];	AtAGL66	M delta
Bca_GomB05g25420.mRNA1	BcaMADS119	ChrB05	16408714	16411134	+	188	21306.6	9.53	MADS_box[3-68];K-box[88-143];	AtAGL71	MIKC
Bca_GomB05g26200.mRNA1	BcaMADS120	ChrB05	16735895	16739636	+	222	25060.6	5.95	MADS_box[2-69];K-box[87-172];	AtAGL24	MIKC
Bca_GomB05g28550.mRNA1	BcaMADS121	ChrB05	18153660	18158122	+	221	25231.7	9.04	MADS_box[3-70];K-box[87-171];	AtAGL19	MIKC
Bca_GomB05g32570.mRNA1	BcaMADS122	ChrB05	20208689	20213902	-	303	34930.4	9.8	MADS_box[66-139];K-box[152-239];	AtAG	MIKC
Bca_GomB05g44390.mRNA1	BcaNADS123	ChrB05	27710761	27711516	-	251	28855.9	7.88	MADS_box[2-83];	AtAGL96	M gamma
Bca_GomB05g57460.mRNA1	BcaNADS124	ChrB05	38892229	38893423	+	273	31241	7.02	MADS_box[7-77];	AtAGL62	M alpha
Bca_GomB05g59520.mRNA1	BcaMADS125	ChrB05	40730545	40732814	-	208	24103	9.68	MADS_box[2-80];K-box[81-165];	AtPI	MIKC
Bca_GomB05g78280.mRNA1	BcaMADS126	ChrB05	73486277	73490181	-	256	30181.3	8.31	MADS_box[2-79];K-box[84-173];	AtAP1	MIKC
Bca_GomB05g80680.mRNA1	BcaMADS127	ChrB05	75871486	75874092	+	213	24024.8	8.03	MADS_box[2-74];K-box[101-182];	AtAGL12	MIKC
Bca_GomB05g81040.mRNA1	BcaMADS128	ChrB05	76156104	76157949	-	156	17428.4	9.46	MADS_box[2-74];	AtAGL12	MIKC
Bca_GomB05g82370.mRNA1	BcaNADS129	ChrB05	77540814	77541508	-	201	22572.4	4.59	MADS_box[41-79];	AtAGL60	M alpha
Bca_GomB05g89000.mRNA1	BcaNADS130	ChrB05	84015854	84017993	-	223	25173	6.12	MADS_box[1-47];	AtAGL40	M alpha
Bca_GomB06g01570.mRNA1	BcaMADS131	ChrB06	1425212	1428560	-	213	24329.7	9.65	MADS_box[3-76];K-box[88-171];	AtSOC1	MIKC
Bca_GomB06g02030.mRNA1	BcaMADS132	ChrB06	1698012	1700520	+	131	14989.3	10.02	MADS_box[3-76];K-box[83-130];	AtSOC1	MIKC
Bca_GomB06g10030.mRNA1	BcaMADS133	ChrB06	6767580	6771927	+	192	21383.2	9.05	MADS_box[2-71];K-box[113-164];	AtMAF3	MIKC
Bca_GomB06g10040.mRNA1	BcaMADS134	ChrB06	6774156	6778688	+	208	23585.2	9.41	MADS_box[2-78];K-box[108-175];	AtMAF4	MIKC
Bca_GomB06g10050.mRNA1	BcaMADS135	ChrB06	6780311	6784857	+	199	22553.3	9.43	MADS_box[2-71];K-box[113-164];	AtMAF4	MIKC
Bca_GomB06g17110.mRNA1	BcaMADS136	ChrB06	11914889	11916912	+	245	28142.8	9.31	MADS_box[1-71];K-box[75-164];	AtAGL6	MIKC
Bca_GomB06g17120.mRNA1	BcaMADS137	ChrB06	11918199	11921399	-	213	24367.9	9.83	MADS_box[3-78];K-box[88-171];	AtSOC1	MIKC
Bca_GomB06g18390.mRNA1	BcaNADS138	ChrB06	12686031	12686790	-	118	12987.1	11.71	MADS_box[6-82];	AtAGL97	M alpha
Bca_GomB06g25210.mRNA1	BcaMADS139	ChrB06	17018243	17024052	+	121	14166.3	6.8	K-box[1-81];	AtAGL42	MIKC
Bca_GomB06g25470.mRNA1	BcaMADS140	ChrB06	17198267	17208041	+	210	24604.3	9.26	MADS_box[3-78];K-box[87-170];	AtAGL42	MIKC
Bca_GomB06g29500.mRNA1	BcaMADS141	ChrB06	19561521	19567151	+	199	22595.9	8.42	MADS_box[2-78];K-box[110-164];	AtMAF3	MIKC
Bca_GomB06g29510.mRNA1	BcaMADS142	ChrB06	19570912	19574879	+	200	22591.9	5.93	MADS_box[2-71];K-box[88-160];	AtMAF4	MIKC
Bca_GomB06g34190.mRNA1	BcaNADS143	ChrB06	23032477	23034522	+	238	27020.3	8.78	MADS_box[7-80];	AtAGL40	M alpha
Bca_GomB06g67650.mRNA1	BcaMADS144	ChrB06	62905016	62908945	-	248	28306.9	9.39	MADS_box[18-90];K-box[103-187];	AtSHP1	MIKC
Bca_GomB06g68800.mRNA1	BcaMADS145	ChrB06	63788372	63790344	-	259	29301.8	5.76	MADS_box[2-69];K-box[103-180];	AtAGL18	MIKC
Bca_GomB06g76210.mRNA1	BcaMADS146	ChrB06	67876740	67878874	+	244	28095.7	6.92	MADS_box[3-78];K-box[87-167];	AtAGL13	MIKC
Bca_GomB06g77200.mRNA1	BcaMADS147	ChrB06	68384797	68393542	-	237	26992.5	9.39	MADS_box[18-90];K-box[103-185];	AtSHP1	MIKC
Bca_GomB06g78900.mRNA1	BcaMADS148	ChrB06	69369264	69371174	-	258	28748.1	5.12	MADS_box[2-69];K-box[102-179];	AtAGL18	MIKC
Bca_GomB06g80290.mRNA1	BcaMADS149	ChrB06	70249090	70251174	+	224	26326.7	8.66	MADS_box[2-80];K-box[83-169];	AtAP3	MIKC
Bca_GomB06g86700.mRNA1	BcaMADS150	ChrB06	74535077	74538150	-	243	27934.4	6.53	MADS_box[2-78];K-box[87-171];	AtAGL13	MIKC
Bca_GomB07g04160.mRNA1	BcaNADS151	ChrB07	2877284	2877917	+	189	21449.7	9.56	MADS_box[6-72];	AtAGL57	M alpha
Bca_GomB07g06350.mRNA1	BcaNADS152	ChrB07	4463471	4464864	-	344	39135.1	6.08	MADS_box[2-83];	AtAGL46	M gamma
Bca_GomB07g06890.mRNA1	BcaNADS153	ChrB07	4798469	4799032	-	187	21377.2	8.66	MADS_box[6-64];	AtAGL57	M alpha
Bca_GomB07g08720.mRNA1	BcaMADS154	ChrB07	6144432	6146889	+	252	28743.7	8.55	MADS_box[2-77];K-box[84-173];	AtSEP2	MIKC
Bca_GomB07g11000.mRNA1	BcaMADS155	ChrB07	8122258	8124735	-	252	28744.6	8.12	MADS_box[2-77];K-box[84-173];	AtSEP2	MIKC
Bca_GomB07g11180.mRNA1	BcaMADS156	ChrB07	8222371	8225334	+	252	28744.6	8.12	MADS_box[2-77];K-box[84-173];	AtSEP2	MIKC
Bca_GomB07g13150.mRNA1	BcaNADS157	ChrB07	9345132	9345407	-	91	10580.2	9.66	MADS_box[2-83];	AtAGL45	M gamma
Bca_GomB07g23520.mRNA1	BcaNADS158	ChrB07	15616136	15617936	+	264	30409.1	8.49	MADS_box[7-78];	AtAGL62	M alpha
Bca_GomB07g23770.mRNA1	BcaNADS159	ChrB07	15763914	15765676	+	250	28717	7.06	MADS_box[1-63];	AtAGL62	M alpha
Bca_GomB07g30030.mRNA1	BcaNADS160	ChrB07	20750593	20751706	+	259	30026	5.23	MADS_box[2-85];	AtAGL46	M gamma
Bca_GomB07g33700.mRNA1	BcaNADS161	ChrB07	23040134	23040688	+	184	20955.7	6.52	MADS_box[6-71];	AtAGL57	M alpha
Bca_GomB07g34220.mRNA1	BcaNADS162	ChrB07	23220906	23221460	-	184	20984.7	6.8	MADS_box[6-71];	AtAGL57	M alpha
Bca_GomB07g36310.mRNA1	BcaMADS163	ChrB07	24470033	24473811	-	193	22709.1	9.37	MADS_box[3-78];K-box[88-170];	AtAGL42	MIKC
Bca_GomB07g36750.mRNA1	BcaMADS164	ChrB07	24706284	24712327	+	241	27423.2	9.87	MADS_box[2-79];K-box[84-173];	AtFUL	MIKC
Bca_GomB07g37060.mRNA1	BcaMADS165	ChrB07	24881792	24890546	+	241	27423.2	9.87	MADS_box[2-79];K-box[84-173];	AtFUL	MIKC
Bca_GomB07g49680.mRNA1	BcaNADS166	ChrB07	34207340	34208383	+	347	39728.6	6.76	MADS_box[21-85];	AtAGL103	M beta
Bca_GomB07g57610.mRNA1	BcaMADS167	ChrB07	40531697	40536934	-	304	34331.7	9.82	MADS_box[67-140];K-box[153-240];	AtAG	MIKC
Bca_GomB07g70670.mRNA1	BcaNADS168	ChrB07	66003516	66004313	-	265	29585.9	4.23	MADS_box[7-86];	AtAGL84	M alpha
Bca_GomB07g72790.mRNA1	BcaNADS169	ChrB07	68817055	68817837	-	260	29910.6	6.94	MADS_box[11-84];	AtAGL89	M beta
Bca_GomB07g77960.mRNA1	BcaNADS170	ChrB07	75231137	75231907	+	256	28407.5	4.04	MADS_box[6-85];	AtAGL84	M alpha
Bca_GomB08g03090.mRNA1	BcaMADS171	ChrB08	2951994	2955218	-	196	21656.9	8.22	MADS_box[2-78];	AtFLC	MIKC
Bca_GomB08g03180.mRNA1	BcaMADS172	ChrB08	2983190	2986345	+	157	17320.7	4.72	K-box[97-133];	AtFLC	MIKC
Bca_GomB08g04400.mRNA1	BcaMADS173	ChrB08	3868313	3871307	+	182	20397.5	9.61	MADS_box[2-77];	AtFLC	MIKC
Bca_GomB08g10390.mRNA1	BcaMADS174	ChrB08	7701900	7703662	-	266	30354.5	9.43	MADS_box[2-77];K-box[87-173];	AtAGL15	MIKC
Bca_GomB08g12250.mRNA1	BcaMADS175	ChrB08	8546207	8548884	-	249	28492.4	8.44	MADS_box[2-77];K-box[84-173];	AtSEP1	MIKC
Bca_GomB08g12610.mRNA1	BcaMADS176	ChrB08	8693114	8695541	-	249	28492.4	8.44	MADS_box[2-77];K-box[84-173];	AtSEP1	MIKC
Bca_GomB08g15560.mRNA1	BcaMADS177	ChrB08	10194281	10197326	+	208	24083.9	9.41	MADS_box[2-80];K-box[83-165];	AtPI	MIKC
Bca_GomB08g21200.mRNA1	BcaNADS178	ChrB08	13204501	13205319	+	272	31087.4	8.07	MADS_box[2-82];	AtAGL47	M beta
Bca_GomB08g25010.mRNA1	BcaMADS179	ChrB08	15738653	15744186	+	195	21771.1	6.37	MADS_box[2-78];K-box[104-164];	AtFLC	MIKC
Bca_GomB08g38900.mRNA1	BcaNADS180	ChrB08	26308285	26311210	-	103	11624.5	10.54	MADS_box[3-51];	AtAGL71	M alpha
Bca_GomB08g39140.mRNA1	BcaMADS181	ChrB08	26603687	26606871	-	217	25174.2	10.05	MADS_box[3-75];K-box[88-155];	AtAGL71	MIKC
Bca_GomB08g39150.mRNA1	BcaMADS182	ChrB08	26608848	26615310	-	217	25046.2	10.22	MADS_box[3-75];K-box[90-160];	AtAGL71	MIKC
Bca_GomB08g39350.mRNA1	BcaMADS183	ChrB08	26815434	26816771	+	128	14616.7	6.52	K-box[1-54];	AtAGL6	MIKC
Bca_GomB08g39360.mRNA1	BcaMADS184	ChrB08	26820824	26828978	-	253	29287.5	9.41	MADS_box[43-118];K-box[123-211];	AtSOC1	MIKC
Bca_GomB08g39510.mRNA1	BcaMADS185	ChrB08	26931830	26935275	+	208	24121.6	9.81	MADS_box[15-90];K-box[95-183];	AtSOC1	MIKC
Bca_GomB08g42250.mRNA1	BcaMADS186	ChrB08	29093980	29094448	+	77	8924.09	4.4	K-box[1-54];	AtSEP4	MIKC
Bca_GomB08g63300.mRNA1	BcaNADS187	ChrB08	48937318	48938229	+	303	34596.1	8.8	MADS_box[2-85];	AtAGL80	M gamma
Bca_GomB08g64240.mRNA1	BcaMADS188	ChrB08	50188527	50192361	-	142	16309.4	9.46	MADS_box[1-57];K-box[59-135];	AtAGL14	MIKC
Bca_GomB08g67060.mRNA1	BcaMADS189	ChrB08	54840407	54844983	+	241	27509.2	9.75	MADS_box[13-86];K-box[99-182];	AtSTK	MIKC
Bca_GomB08g74810.mRNA1	BcaNADS190	ChrB08	73263205	73265400	-	223	25160	6.12	MADS_box[1-47];	AtAGL40	M alpha
Bca_GomB08g83990.mRNA1	BcaNADS191	ChrB08	82704477	82704878	+	133	15412.7	10.26	MADS_box[19-96];	AtAGL54	M beta
Bca_GomB08g85110.mRNA1	BcaMADS192	ChrB08	83379965	83382124	-	232	27282.8	8.95	MADS_box[2-80];K-box[83-169];	AtAP3	MIKC
Bca_GomB08g85880.mRNA1	BcaNADS193	ChrB08	83882541	83883440	+	299	34095.9	6.67	MADS_box[19-96];	AtAGL89	M beta
Bca_GomB08g89830.mRNA1	BcaMADS194	ChrB08	86085814	86087886	+	256	28620.1	7.02	MADS_box[2-77];K-box[104-179];	AtAGL18	MIKC
Bca_GomC01g03200.mRNA1	BcaMADS195	ChrC01	2526191	2529638	+	226	26148.7	9.33	MADS_box[2-78];K-box[81-171];	AtAGL21	MIKC
Bca_GomC01g03620.mRNA1	BcaNADS196	ChrC01	2795312	2796900	+	203	23961.8	8.88	MADS_box[2-70];	AtAGL67	M delta
Bca_GomC01g04020.mRNA1	BcaNADS197	ChrC01	3098697	3100349	+	203	23961.8	8.88	MADS_box[2-70];	AtAGL67	M delta
Bca_GomC01g07970.mRNA1	BcaMADS198	ChrC01	5388238	5391415	+	240	27530.4	7.03	MADS_box[2-73];K-box[85-170];	AtAGL16	MIKC
Bca_GomC01g17180.mRNA1	BcaMADS199	ChrC01	12019919	12024951	+	302	34334.9	9.94	MADS_box[68-141];K-box[154-238];	AtAG	MIKC
Bca_GomC01g21370.mRNA1	BcaMADS200	ChrC01	15763481	15767239	-	221	25269.8	9.05	MADS_box[3-70];K-box[83-171];	AtAGL19	MIKC
Bca_GomC01g23750.mRNA1	BcaMADS201	ChrC01	18056174	18059447	-	222	25119.6	6.56	MADS_box[2-69];K-box[87-173];	AtAGL24	MIKC
Bca_GomC01g24850.mRNA1	BcaMADS202	ChrC01	18784101	18803009	-	342	39379.4	10.06	MADS_box[135-200];K-box[220-305];	AtAGL72	MIKC
Bca_GomC01g36430.mRNA1	BcaNADS203	ChrC01	32245716	32246633	-	278	32273.2	4.68	MADS_box[2-85];	AtAGL46	M gamma
Bca_GomC02g04290.mRNA1	BcaNADS204	ChrC02	3894020	3894947	+	252	28959.9	5.76	MADS_box[2-83];	AtAGL96	M gamma
Bca_GomC02g05870.mRNA1	BcaMADS205	ChrC02	4712497	4716375	-	197	21916	6.15	MADS_box[2-77];K-box[76-165];	AtFLC	MIKC
Bca_GomC02g13030.mRNA1	BcaMADS206	ChrC02	9197867	9201319	+	208	24022.8	9.16	MADS_box[2-80];K-box[83-165];	AtPI	MIKC
Bca_GomC02g15680.mRNA1	BcaNADS207	ChrC02	11563238	11564499	-	281	31993.1	7.73	MADS_box[7-75];	AtAGL62	M alpha
Bca_GomC02g22290.mRNA1	BcaMADS208	ChrC02	18057732	18058530	+	133	15600.4	9.54	K-box[12-75];	AtAGL15	MIKC
Bca_GomC02g25970.mRNA1	BcaMADS209	ChrC02	22299219	22303389	+	211	23917.8	8.46	MADS_box[2-78];K-box[99-180];	AtAGL12	MIKC
Bca_GomC02g48980.mRNA1	BcaMADS210	ChrC02	52367011	52369572	+	270	30819.7	9.19	MADS_box[2-77];K-box[85-173];	AtSEP4	MIKC
Bca_GomC02g53130.mRNA1	BcaMADS211	ChrC02	56782719	56794668	+	221	24910.3	6.93	MADS_box[2-79];K-box[86-143];	AtAGL79	MIKC
Bca_GomC02g54780.mRNA1	BcaNADS212	ChrC02	58185263	58186054	+	263	29093.3	4.41	MADS_box[6-69];	AtAGL74	M alpha
Bca_GomC02g55530.mRNA1	BcaNADS213	ChrC02	58808907	58809670	-	216	24564.2	9.82	MADS_box[2-85];	AtAGL35	M gamma
Bca_GomC02g58210.mRNA1	BcaMADS214	ChrC02	61585074	61589321	+	192	21330.2	8.21	MADS_box[2-70];K-box[113-164];	AtMAF3	MIKC
Bca_GomC02g58250.mRNA1	BcaMADS215	ChrC02	61625347	61627167	+	130	14596.5	4.57	K-box[51-102];	AtMAF3	MIKC
Bca_GomC02g58280.mRNA1	BcaMADS216	ChrC02	61640921	61649322	+	168	19359.4	8.63	MADS_box[2-71];	AtMAF4	MIKC
Bca_GomC02g58300.mRNA1	BcaMADS217	ChrC02	61653186	61658542	+	199	22729.3	9.45	MADS_box[2-71];K-box[113-164];	AtMAF4	MIKC
Bca_GomC02g58530.mRNA1	BcaNADS218	ChrC02	61784621	61785649	+	342	39314.7	9.92	MADS_box[18-53];	AtAGL78	M beta
Bca_GomC02g59480.mRNA1	BcaMADS219	ChrC02	62634568	62637092	-	150	17399.2	8.11	K-box[86-122];	AtMAF4	MIKC
Bca_GomC03g04600.mRNA1	BcaNADS220	ChrC03	6367522	6368592	-	356	40685.5	8.95	MADS_box[27-91];	AtAGL103	M beta
Bca_GomC03g05580.mRNA1	BcaNADS221	ChrC03	7132506	7133249	+	247	27451.5	5.17	MADS_box[20-95];	AtAGL55	M alpha
Bca_GomC03g05690.mRNA1	BcaNADS222	ChrC03	7267247	7267843	-	198	21877.5	4.66	MADS_box[17-79];	AtAGL55	M alpha
Bca_GomC03g06640.mRNA1	BcaMADS223	ChrC03	8426552	8429076	+	256	30430.5	7.71	MADS_box[16-93];K-box[95-185];	AtABS	MIKC
Bca_GomC03g12370.mRNA1	BcaMADS224	ChrC03	11769198	11773034	-	197	21676	9.39	MADS_box[2-78];	AtFLC	MIKC
Bca_GomC03g13240.mRNA1	BcaMADS225	ChrC03	12236976	12239023	-	264	30066.4	9.46	MADS_box[2-77];K-box[89-172];	AtAGL15	MIKC
Bca_GomC03g15550.mRNA1	BcaMADS226	ChrC03	13569415	13572038	+	250	28549.5	8.44	MADS_box[2-77];K-box[84-173];	AtSEP1	MIKC
Bca_GomC03g17190.mRNA1	BcaMADS227	ChrC03	14331225	14333705	+	208	24083.9	9.41	MADS_box[2-80];K-box[83-165];	AtPI	MIKC
Bca_GomC03g21970.mRNA1	BcaNADS228	ChrC03	16849716	16850189	+	157	18231.5	9.62	MADS_box[2-82];	AtAGL47	M beta
Bca_GomC03g22750.mRNA1	BcaNADS229	ChrC03	17295394	17296218	+	274	31459	8.24	MADS_box[2-82];	AtAGL47	M beta
Bca_GomC03g24610.mRNA1	BcaMADS230	ChrC03	18725935	18730579	+	219	25450.6	9.89	MADS_box[3-73];K-box[90-164];	AtAGL71	MIKC
Bca_GomC03g24620.mRNA1	BcaMADS231	ChrC03	18735811	18745744	+	202	23115.7	9.89	MADS_box[3-74];K-box[88-168];	AtAGL72	MIKC
Bca_GomC03g34870.mRNA1	BcaMADS232	ChrC03	25717938	25724809	-	213	24430.8	9.68	MADS_box[3-78];K-box[83-171];	AtSOC1	MIKC
Bca_GomC03g40520.mRNA1	BcaMADS233	ChrC03	30009449	30014263	-	313	35412	10.11	MADS_box[2-75];K-box[89-172];	AtSTK	MIKC
Bca_GomC03g64470.mRNA1	BcaMADS234	ChrC03	51699428	51710134	-	138	15959.4	5.38	K-box[32-103];	AtMAF4	MIKC
Bca_GomC03g64500.mRNA1	BcaMADS235	ChrC03	51747991	51750682	-	83	9371.91	10.83	MADS_box[2-79];	AtMAF2	MIKC
Bca_GomC03g67510.mRNA1	BcaMADS236	ChrC03	54610054	54611223	+	195	21925.9	7.11	K-box[66-137];	AtAGL15	MIKC
Bca_GomC03g75710.mRNA1	BcaMADS237	ChrC03	69826559	69832994	+	325	37957.7	5.81	MADS_box[1-72];K-box[78-167];	AtCAL	MIKC
Bca_GomC03g76750.mRNA1	BcaMADS238	ChrC03	70868323	70870709	+	245	28262.1	8.43	MADS_box[2-76];K-box[95-176];	AtSEP3	MIKC
Bca_GomC03g81640.mRNA1	BcaMADS239	ChrC03	75475659	75479219	+	228	26459	9.54	MADS_box[2-78];K-box[81-171];	AtAGL21	MIKC
Bca_GomC03g84090.mRNA1	BcaMADS240	ChrC03	78029327	78034531	+	304	34707.3	10.02	MADS_box[67-140];K-box[153-240];	AtAG	MIKC
Bca_GomC03g86760.mRNA1	BcaMADS241	ChrC03	81187889	81197217	-	221	25169.7	9.33	MADS_box[3-70];K-box[87-170];	AtAGL19	MIKC
Bca_GomC04g00880.mRNA1	BcaNADS242	ChrC04	795712	796539	-	275	31324.3	5.71	MADS_box[10-88];	AtAGL53	M beta
Bca_GomC04g04720.mRNA1	BcaMADS243	ChrC04	5016029	5020211	-	244	27978.5	9.4	MADS_box[17-90];K-box[103-186];	AtSHP2	MIKC
Bca_GomC04g07560.mRNA1	BcaMADS244	ChrC04	7363883	7365934	+	245	28178	8.78	MADS_box[1-65];K-box[80-164];	AtAGL6	MIKC
Bca_GomC04g07570.mRNA1	BcaMADS245	ChrC04	7375412	7380038	-	245	28063.2	10.15	MADS_box[35-110];K-box[120-203];	AtSOC1	MIKC
Bca_GomC04g22240.mRNA1	BcaNADS246	ChrC04	21330166	21331883	-	223	25482.8	6.52	MADS_box[1-65];	AtAGL62	M alpha
Bca_GomC04g32980.mRNA1	BcaMADS247	ChrC04	39255286	39257301	-	259	29076.5	5.3	MADS_box[2-69];K-box[103-180];	AtAGL18	MIKC
Bca_GomC04g36100.mRNA1	BcaMADS248	ChrC04	43202202	43204439	+	224	26444.8	7.78	MADS_box[2-80];K-box[83-169];	AtAP3	MIKC
Bca_GomC04g39560.mRNA1	BcaNADS249	ChrC04	46731749	46732801	-	350	38929.1	4.08	MADS_box[5-83];	AtAGL73	M alpha
Bca_GomC04g44220.mRNA1	BcaNADS250	ChrC04	51645636	51646172	+	178	20554.3	10.09	MADS_box[27-93];	AtAGL81	M beta
Bca_GomC04g47770.mRNA1	BcaNADS251	ChrC04	55007964	55008506	+	180	20619	10.71	MADS_box[10-84];	AtAGL61	M alpha
Bca_GomC04g50770.mRNA1	BcaNADS252	ChrC04	57597408	57598798	+	240	27923.1	9.97	MADS_box[7-75];	AtAGL62	M alpha
Bca_GomC04g56420.mRNA1	BcaMADS253	ChrC04	62737638	62741146	+	207	24277.1	10.76	MADS_box[2-78];K-box[81-182];	AtAGL17	MIKC
Bca_GomC04g65130.mRNA1	BcaMADS254	ChrC04	68829764	68833203	-	213	24362.8	9.82	MADS_box[3-76];K-box[88-171];	AtSOC1	MIKC
Bca_GomC05g17510.mRNA1	BcaNADS255	ChrC05	11953806	11954204	+	132	15108	8.86	MADS_box[27-86];	AtAGL61	M alpha
Bca_GomC05g30070.mRNA1	BcaMADS256	ChrC05	22670480	22672957	+	250	28901.7	7.58	MADS_box[2-76];K-box[93-176];	AtSEP3	MIKC
Bca_GomC05g32840.mRNA1	BcaNADS257	ChrC05	25601493	25602077	+	194	21717.5	7.55	MADS_box[8-84];	AtAGL59	M alpha
Bca_GomC05g34420.mRNA1	BcaMADS258	ChrC05	27842487	27844311	+	244	28657.2	9.49	MADS_box[2-79];K-box[86-153];	AtAGL63	MIKC
Bca_GomC05g45800.mRNA1	BcaNADS259	ChrC05	43233263	43234585	-	283	32596.9	8.23	MADS_box[7-78];	AtAGL62	M alpha
Bca_GomC05g55030.mRNA1	BcaNADS260	ChrC05	51675579	51676637	+	352	40313	7.88	MADS_box[1-84];	AtAGL48	M gamma
Bca_GomC06g00670.mRNA1	BcaMADS261	ChrC06	1388529	1390701	+	237	27452.1	8.7	MADS_box[2-76];K-box[93-176];	AtSEP3	MIKC
Bca_GomC06g04690.mRNA1	BcaNADS262	ChrC06	7613530	7614297	-	255	28336.6	4.17	MADS_box[6-50];	AtAGL84	M alpha
Bca_GomC06g11570.mRNA1	BcaNADS263	ChrC06	15403650	15404363	-	237	26343.9	5.21	MADS_box[6-50];	AtAGL84	M alpha
Bca_GomC06g23170.mRNA1	BcaNADS264	ChrC06	31384929	31385633	+	234	26133.2	4.24	MADS_box[6-86];	AtAGL84	M alpha
Bca_GomC06g23180.mRNA1	BcaNADS265	ChrC06	31394523	31395122	-	199	22609.9	9.66	MADS_box[21-87];	AtAGL93	M beta
Bca_GomC06g28690.mRNA1	BcaMADS266	ChrC06	37094266	37096251	+	258	28977.5	7.9	MADS_box[2-72];K-box[106-180];	AtAGL18	MIKC
Bca_GomC06g28940.mRNA1	BcaMADS267	ChrC06	37432927	37434533	-	238	27053.8	8	MADS_box[2-59];K-box[106-173];	AtAGL18	MIKC
Bca_GomC06g30180.mRNA1	BcaMADS268	ChrC06	38686459	38690798	+	248	28413.1	9.39	MADS_box[18-90];K-box[103-186];	AtSHP1	MIKC
Bca_GomC06g39020.mRNA1	BcaNADS269	ChrC06	46771281	46771919	-	212	24225.6	8.18	MADS_box[43-109];	AtAGL60	M alpha
Bca_GomC06g39700.mRNA1	BcaMADS270	ChrC06	47587206	47591974	+	211	23999.7	6.78	MADS_box[2-78];K-box[105-180];	AtAGL12	MIKC
Bca_GomC06g41590.mRNA1	BcaMADS271	ChrC06	49684370	49688355	+	256	30171.3	8	MADS_box[2-79];K-box[84-173];	AtAP1	MIKC
Bca_GomC06g46650.mRNA1	BcaMADS272	ChrC06	54226180	54230184	-	256	30123.3	8.31	MADS_box[2-79];K-box[84-173];	AtAP1	MIKC
Bca_GomC06g47080.mRNA1	BcaMADS273	ChrC06	54569626	54573625	+	256	30123.3	8.31	MADS_box[2-79];K-box[84-173];	AtAP1	MIKC
Bca_GomC06g47220.mRNA1	BcaNADS274	ChrC06	54698356	54701064	-	420	48225.4	7.24	MADS_box[79-161];	AtAGL94	M delta
Bca_GomC06g49440.mRNA1	BcaMADS275	ChrC06	56452883	56455938	-	212	24064.8	7.44	MADS_box[3-78];K-box[99-180];	AtAGL12	MIKC
Bca_GomC06g50160.mRNA1	BcaNADS276	ChrC06	57145624	57146265	-	213	24270.4	5.5	MADS_box[28-94];	AtAGL60	M alpha
Bca_GomC06g56030.mRNA1	BcaNADS277	ChrC06	60826808	60830746	+	246	28683.7	5.53	MADS_box[2-75];	AtAGL67	M delta
Bca_GomC07g11250.mRNA1	BcaMADS278	ChrC07	18065865	18077995	-	262	29965.5	10.25	MADS_box[29-106];K-box[109-199];	AtANR1	MIKC
Bca_GomC07g12250.mRNA1	BcaMADS279	ChrC07	21330154	21336188	+	248	28357.9	8.81	MADS_box[18-90];K-box[103-186];	AtSHP1	MIKC
Bca_GomC07g18640.mRNA1	BcaMADS280	ChrC07	29985576	29986019	+	88	10231.8	9.85	K-box[16-64];	AtSEP3	MIKC
Bca_GomC07g21050.mRNA1	BcaMADS281	ChrC07	32666707	32667396	+	86	10251.9	10.2	K-box[14-62];	AtSEP3	MIKC
Bca_GomC07g21870.mRNA1	BcaMADS282	ChrC07	33488988	33491146	-	252	29279.3	7.99	MADS_box[2-76];K-box[95-176];	AtSEP3	MIKC
Bca_GomC07g21880.mRNA1	BcaMADS283	ChrC07	33509996	33511000	-	131	14996	8.2	K-box[47-95];	AtSEP3	MIKC
Bca_GomC07g24540.mRNA1	BcaNADS284	ChrC07	36907698	36908301	-	157	18422.6	10.53	MADS_box[2-85];	AtAGL87	M gamma
Bca_GomC07g24920.mRNA1	BcaNADS285	ChrC07	37440341	37442564	+	335	38035.7	4.67	MADS_box[2-75];	AtAGL104	M delta
Bca_GomC07g34800.mRNA1	BcaMADS286	ChrC07	47874553	47877111	+	256	29049.9	8.45	MADS_box[2-77];K-box[85-173];	AtSEP4	MIKC
Bca_GomC07g39000.mRNA1	BcaMADS287	ChrC07	51675098	51689824	+	249	28001.3	9.79	MADS_box[2-74];K-box[87-151];	AtAGL79	MIKC
Bca_GomC07g40340.mRNA1	BcaNADS288	ChrC07	52412557	52413414	-	285	31979	4.61	MADS_box[7-87];	AtAGL84	M alpha
Bca_GomC07g41360.mRNA1	BcaNADS289	ChrC07	53125815	53126562	-	202	22553.9	8.61	MADS_box[2-86];	AtAGL35	M gamma
Bca_GomC07g41380.mRNA1	BcaNADS290	ChrC07	53136847	53137997	-	375	42746.1	5.11	MADS_box[3-84];	AtAGL86	M gamma
Bca_GomC07g44050.mRNA1	BcaMADS291	ChrC07	54914559	54917288	-	260	30717.5	6.8	MADS_box[18-95];K-box[102-187];	AtABS	MIKC
Bca_GomC07g44260.mRNA1	BcaMADS292	ChrC07	55048418	55088454	-	241	27508.5	9.99	MADS_box[2-79];K-box[84-173];	AtFUL	MIKC
Bca_GomC07g44390.mRNA1	BcaMADS293	ChrC07	55195213	55198895	-	241	27508.5	9.99	MADS_box[2-79];K-box[84-173];	AtFUL	MIKC
Bca_GomC07g45070.mRNA1	BcaMADS294	ChrC07	55661182	55665000	-	221	25313.1	8.22	MADS_box[3-67];K-box[83-176];	AtAGL72	MIKC
Bca_GomC07g45080.mRNA1	BcaMADS295	ChrC07	55667219	55668481	+	160	18378	5.12	K-box[22-115];	AtAGL72	MIKC
Bca_GomC07g54670.mRNA1	BcaMADS296	ChrC07	62136988	62140435	-	248	28003	9.8	MADS_box[29-96];K-box[114-198];	AtAGL24	MIKC
Bca_GomC07g55710.mRNA1	BcaMADS297	ChrC07	62824686	62826980	-	227	26668.8	9.26	MADS_box[3-69];K-box[81-174];	AtAGL72	MIKC
Bca_GomC07g62110.mRNA1	BcaMADS298	ChrC07	66627563	66630651	-	240	27412.2	7.76	MADS_box[2-73];K-box[81-170];	AtAGL16	MIKC
Bca_GomC07g62200.mRNA1	BcaMADS299	ChrC07	66718981	66722525	-	240	27412.2	7.76	MADS_box[2-73];K-box[81-170];	AtAGL16	MIKC
Bca_GomC07g71500.mRNA1	BcaMADS300	ChrC07	75145295	75150066	+	234	26630.2	9.35	MADS_box[2-79];K-box[84-166];	AtFUL	MIKC
Bca_GomC08g06450.mRNA1	BcaNADS301	ChrC08	7957577	7958386	-	269	29701.3	4.56	MADS_box[7-86];	AtAGL84	M alpha
Bca_GomC08g18580.mRNA1	BcaMADS302	ChrC08	26271121	26273903	-	219	25331.4	9.58	MADS_box[3-68];K-box[88-176];	AtAGL72	MIKC
Bca_GomC08g28200.mRNA1	BcaNADS303	ChrC08	33865290	33867614	+	376	43301.5	6.64	MADS_box[2-82];	AtAGL65	M delta
Bca_GomC08g36150.mRNA1	BcaMADS304	ChrC08	40865344	40867680	-	232	27273.8	8.95	MADS_box[2-80];K-box[83-169];	AtAP3	MIKC
Bca_GomC08g40260.mRNA1	BcaMADS305	ChrC08	43862657	43865058	+	265	29651.2	6.93	MADS_box[11-86];K-box[114-189];	AtAGL18	MIKC
Bca_GomC08g41770.mRNA1	BcaMADS306	ChrC08	44777682	44787628	+	249	28278.9	9.66	MADS_box[17-90];K-box[103-187];	AtSHP1	MIKC
Bca_GomC08g46870.mRNA1	BcaNADS307	ChrC08	47872028	47883771	-	204	24012.9	10.29	MADS_box[2-84];	AtAGL33	M delta
Bca_GomC08g47220.mRNA1	BcaNADS308	ChrC08	48082481	48084627	-	182	21357.8	9.37	MADS_box[2-84];	AtAGL33	M delta
Bca_GomC08g48110.mRNA1	BcaNADS309	ChrC08	48722573	48723220	-	215	24148.9	9.99	MADS_box[10-85];	AtAGL61	M alpha
Bca_GomC08g49740.mRNA1	BcaMADS310	ChrC08	49857694	49861165	-	241	27108.5	6.69	MADS_box[2-77];K-box[97-170];	AtSVP	MIKC
Bca_GomC08g54140.mRNA1	BcaNADS311	ChrC08	52212326	52212946	+	206	23455.2	9.94	MADS_box[44-110];	AtAGL100	M alpha
Bca_GomC08g54450.mRNA1	BcaNADS312	ChrC08	52385714	52386334	+	206	23455.2	9.94	MADS_box[44-110];	AtAGL100	M alpha
Bca_GomC08g55720.mRNA1	BcaNADS313	ChrC08	53053636	53054169	-	177	20149.2	10.05	MADS_box[10-86];	AtAGL61	M alpha
Bca_GomC09g07130.mRNA1	BcaMADS314	ChrC09	5381269	5381475	+	68	7801.16	11.6	MADS_box[2-61];	AtAGL79	MIKC
Bca_GomC09g11000.mRNA1	BcaMADS315	ChrC09	7927709	7931090	-	268	31684.1	9.04	MADS_box[26-103];K-box[115-194];	AtABS	MIKC
Bca_GomC09g11230.mRNA1	BcaMADS316	ChrC09	8080898	8083144	+	213	24957	6.44	K-box[92-139];	AtABS	MIKC
Bca_GomC09g12110.mRNA1	BcaMADS317	ChrC09	8651697	8657629	+	193	22728.1	9.98	MADS_box[3-78];K-box[88-170];	AtAGL42	MIKC
Bca_GomC09g23830.mRNA1	BcaNADS318	ChrC09	20624746	20628142	+	478	53523.7	4.86	MADS_box[131-190];	AtAGL30	M delta
Bca_GomC09g24240.mRNA1	BcaMADS319	ChrC09	21094294	21096610	+	258	29408.1	7.55	MADS_box[2-77];K-box[89-173];	AtSEP4	MIKC
Bca_GomC09g26650.mRNA1	BcaNADS320	ChrC09	23197907	23199002	+	304	34482	8.48	MADS_box[2-85];	AtAGL80	M gamma
Bca_GomC09g27340.mRNA1	BcaMADS321	ChrC09	24105757	24110079	-	210	24254.7	9.66	MADS_box[1-72];K-box[77-165];	AtAGL14	MIKC
Bca_GomC09g29360.mRNA1	BcaMADS322	ChrC09	26763437	26818553	+	396	45421.5	9.02	MADS_box[168-241];K-box[254-337];	AtSTK	MIKC
Bca_GomC09g29380.mRNA1	BcaMADS323	ChrC09	26783342	26849544	+	269	30190.2	6.59	K-box[127-210];	AtSTK	MIKC
Bca_GomC09g33280.mRNA1	BcaMADS324	ChrC09	35300469	35302175	-	176	20502.8	5.49	K-box[47-129];	AtAGL71	MIKC
Bca_GomC09g33320.mRNA1	BcaMADS325	ChrC09	35360022	35362794	-	202	23507.4	10.23	MADS_box[3-73];K-box[88-172];	AtAGL72	MIKC
Bca_GomC09g39410.mRNA1	BcaNADS326	ChrC09	43052684	43053589	+	301	35047.9	8.53	MADS_box[12-87];	AtAGL82	M beta
Bca_GomC09g44000.mRNA1	BcaMADS327	ChrC09	47521310	47523622	-	208	24161	9.12	MADS_box[2-80];K-box[83-165];	AtPI	MIKC
Bca_GomC09g48910.mRNA1	BcaMADS328	ChrC09	51790980	51793972	+	251	28691.6	9.04	MADS_box[2-77];K-box[84-173];	AtSEP1	MIKC
Bca_GomC09g51570.mRNA1	BcaMADS329	ChrC09	53656392	53658367	+	265	30274.2	9.36	MADS_box[2-76];K-box[88-173];	AtAGL15	MIKC
Bca_GomC09g56030.mRNA1	BcaMADS330	ChrC09	56892956	56897738	-	195	21827	6.69	MADS_box[2-78];	AtFLC	MIKC
Bca_GomC09g56040.mRNA1	BcaMADS331	ChrC09	56913291	56915547	+	142	15930.1	4.78	K-box[73-112];	AtFLC	MIKC
Bca_GomC09g56050.mRNA1	BcaMADS332	ChrC09	56928902	56933409	+	197	22027.2	6.69	MADS_box[2-78];	AtFLC	MIKC
Bca_GomC09g59090.mRNA1	BcaNADS333	ChrC09	58550387	58551910	+	477	53700.8	6.81	MADS_box[367-426];	AtAGL96	M gamma
Bca_GomC09g59160.mRNA1	BcaNADS334	ChrC09	58593909	58594484	+	191	22012.9	4.76	MADS_box[2-85];	AtAGL96	M gamma
Bca_GomC09g59230.mRNA1	BcaNADS335	ChrC09	58634713	58635288	+	191	22012.9	4.76	MADS_box[2-85];	AtAGL96	M gamma
BjuA006287	BjuMADS1	A01	39014727	39016037	+	410	46605.3	6.58	MADS_box[1-54];	AtAGL46	M gamma
BjuA015131	BjuMADS2	A02	33452598	33453245	-	216	24394	9.22	MADS_box[2-85];	AtAGL35	M gamma
BjuA015132	BjuMADS3	A02	33458090	33479242	-	317	35550.6	10.06	MADS_box[22-74];	AtPHE1	M gamma
BjuA015153	BjuMADS4	A02	33634283	33635374	+	364	41056.6	4.72	MADS_box[1-57];	AtAGL36	M gamma
BjuA020484	BjuMADS5	A05	28678292	28679338	-	349	39774.3	7.22	MADS_box[1-84];	AtAGL48	M gamma
BjuA020924	BjuMADS6	A05	30710216	30711121	+	302	34989.1	7.2	MADS_box[2-85];	AtAGL45	M gamma
BjuA023776	BjuMADS7	A06	22517997	22519088	+	364	41456.7	5.4	MADS_box[3-84];	AtAGL86	M gamma
BjuA023777	BjuMADS8	A06	22525363	22543522	+	220	24746.6	10.12	MADS_box[2-86];	AtAGL35	M gamma
BjuA026016	BjuMADS9	A07	16048030	16048515	-	162	19004.3	10.66	MADS_box[2-85];	AtAGL87	M gamma
BjuA035335	BjuMADS10	A09	39963218	39963703	-	162	18866.2	10.41	MADS_box[2-85];	AtAGL87	M gamma
BjuA039599	BjuMADS11	A10	17987566	17988171	-	202	23229.5	4.86	MADS_box[2-81];	AtAGL96	M gamma
BjuA039887	BjuMADS12	A10	18074494	18075069	+	192	21948.7	4.77	MADS_box[4-82];	AtAGL96	M gamma
BjuA040957	BjuMADS13	A02	1155164	1155904	+	247	28477.3	5.75	MADS_box[2-83];	AtAGL96	M gamma
BjuA042850	BjuMADS14	A05	4130616	4131110	+	165	19236	6.79	MADS_box[4-87];	AtAGL46	M gamma
BjuB007532	BjuMADS15	B07	10275033	10275719	+	229	26385	6.79	MADS_box[2-85];	AtAGL46	M gamma
BjuB012695	BjuMADS16	B05	17529041	17529607	-	189	21843.3	9.95	MADS_box[2-83];	AtAGL96	M gamma
BjuB023488	BjuMADS17	B01	44592714	44593592	+	293	33947.4	8.34	MADS_box[2-85];	AtAGL45	M gamma
BjuB023671	BjuMADS18	B01	42437806	42438861	+	352	40383	6.94	MADS_box[1-83];	AtAGL48	M gamma
BjuB037949	BjuMADS19	B02	62018074	62019162	+	363	41676.9	5.24	MADS_box[3-84];	AtAGL36	M gamma
BjuB040134	BjuMADS20	B05	52748533	52749018	-	162	18863.1	10.28	MADS_box[2-85];	AtAGL87	M gamma
BjuB043036	BjuMADS21	B04	1034638	1035671	-	218	25015.2	8.94	MADS_box[3-83];	AtPHE1	M gamma
BjuB043038	BjuMADS22	B04	993648	994295	-	216	24666.3	9.6	MADS_box[2-85];	AtAGL35	M gamma
BjuB044387	BjuMADS23	B02	51266358	51267101	-	248	28225	4.85	MADS_box[2-85];	AtAGL96	M gamma
BjuB048510	BjuMADS24	B02	51401551	51402252	+	234	26786.3	4.69	MADS_box[1-60];	AtAGL96	M gamma
BjuO004558	BjuMADS25	Contig2745	9171	9809	-	213	24103.7	9.61	MADS_box[2-85];	AtAGL80	M gamma
BjuO013530	BjuMADS26	Super_scaffold_81_523063_2040417	1363431	1363916	-	162	19038.4	10.39	MADS_box[2-85];	AtAGL87	M gamma
BjuA008697	BjuMADS27	A02	37269953	37270945	+	331	37682.9	9.67	MADS_box[18-53];	AtAGL78	M beta
BjuA019963	BjuMADS28	A05	22419551	22420642	+	364	41516.5	9.41	MADS_box[29-93];	AtAGL103	M beta
BjuA021496	BjuMADS29	A06	2536772	2537533	+	254	29316.8	7.64	MADS_box[12-83];	AtAGL89	M beta
BjuA025514	BjuMADS30	A07	6292508	6293368	+	287	32459	5.85	MADS_box[2-64];	AtAGL53	M beta
BjuA027244	BjuMADS31	A07	28149897	28150751	+	285	32577.1	7.83	MADS_box[10-89];	AtAGL53	M beta
BjuA028700	BjuMADS32	A08	13989386	13989946	+	187	21711.5	6.03	MADS_box[3-65];	AtAGL89	M beta
BjuA034564	BjuMADS33	A09	27749589	27750413	+	275	31645.5	8.62	MADS_box[13-95];	AtAGL89	M beta
BjuA034565	BjuMADS34	A09	27751277	27752131	+	285	32574.1	7.23	MADS_box[19-96];	AtAGL93	M beta
BjuA038556	BjuMADS35	A10	11174863	11175750	+	296	34457	8.36	MADS_box[5-83];	AtAGL82	M beta
BjuA040354	BjuMADS36	A01	30864960	30865982	+	341	39254.2	9.21	MADS_box[26-91];	AtAGL103	M beta
BjuA045685	BjuMADS37	A02	36017048	36018079	-	344	39816.1	9.75	MADS_box[18-53];	AtAGL78	M beta
BjuB000194	BjuMADS38	B04	36301929	36304180	-	259	29620.3	9.06	MADS_box[11-99];	AtAGL89	M beta
BjuB000267	BjuMADS39	B04	34507224	34507592	+	123	14421.5	9.93	MADS_box[12-96];	AtAGL54	M beta
BjuB000268	BjuMADS40	B04	34505018	34505830	+	271	30964.5	7	MADS_box[16-86];	AtAGL89	M beta
BjuB000769	BjuMADS41	B03	27988102	27988902	-	267	30062	6.51	MADS_box[9-86];	AtAGL53	M beta
BjuB004811	BjuMADS42	B08	13941932	13942750	+	272	31077.4	8.07	MADS_box[2-82];	AtAGL47	M beta
BjuB007776	BjuMADS43	B07	5443138	5444046	-	303	34743.2	8.26	MADS_box[38-103];	AtAGL103	M beta
BjuB008533	BjuMADS44	B07	23888842	23889882	-	347	39754.7	7.29	MADS_box[21-85];	AtAGL103	M beta
BjuB016023	BjuMADS45	B08	14572278	14580839	+	292	33458.3	8.53	MADS_box[2-78];	AtAGL47	M beta
BjuB025460	BjuMADS46	B01	37899468	37900583	+	372	42345.8	8.94	MADS_box[29-93];	AtAGL103	M beta
BjuB040020	BjuMADS47	B07	28144893	28146431	-	317	36026.3	8.54	MADS_box[13-75];	AtAGL93	M beta
BjuB042537	BjuMADS48	B04	22889175	22890056	-	294	34080.7	7.73	MADS_box[5-83];	AtAGL82	M beta
BjuB047012	BjuMADS49	B04	31786175	31786833	-	168	19699.4	10.98	MADS_box[21-88];	AtAGL53	M beta
BjuO010284	BjuMADS50	Super_scaffold_116_1_88272	85253	86032	-	260	29910.6	6.94	MADS_box[11-84];	AtAGL89	M beta
BjuA006309	BjuMADS51	A01	39224071	39224592	-	174	19884.5	7.06	MADS_box[1-53];	AtAGL57	M alpha
BjuA006542	BjuMADS52	A02	5574913	5579922	-	268	30239.4	9.45	MADS_box[1-71];	AtAGL62	M alpha
BjuA011831	BjuMADS53	A03	19142896	19143432	-	179	20329.9	4.92	MADS_box[2-76];	AtAGL91	M alpha
BjuA015094	BjuMADS54	A02	33088821	33089609	+	263	29319.5	4.56	MADS_box[6-90];	AtAGL74	M alpha
BjuA016925	BjuMADS55	A04	21231909	21232454	+	182	20810.6	5.57	MADS_box[2-70];	AtAGL29	M alpha
BjuA021506	BjuMADS56	A06	2613323	2614063	-	246	27624.8	4.16	MADS_box[6-86];	AtAGL84	M alpha
BjuA023827	BjuMADS57	A06	23435477	23436505	+	343	37969.3	4.01	MADS_box[9-86];	AtAGL73	M alpha
BjuA023850	BjuMADS58	A06	23613430	23614290	+	287	31996.1	4.86	MADS_box[10-87];	AtAGL73	M alpha
BjuA028505	BjuMADS59	A08	15539198	15540013	-	272	29946.5	4.36	MADS_box[7-86];	AtAGL84	M alpha
BjuA028518	BjuMADS60	A08	15682193	15682936	+	248	27185.1	3.89	MADS_box[1-62];	AtAGL84	M alpha
BjuA032638	BjuMADS61	A09	7341022	7341591	+	190	21165.1	8.31	MADS_box[1-61];	AtAGL57	M alpha
BjuA036570	BjuMADS62	A09	48442259	48442900	-	214	23953.6	9.88	MADS_box[9-84];	AtAGL61	M alpha
BjuA039993	BjuMADS63	A10	18620041	18621177	-	379	41815	4.22	MADS_box[5-80];	AtAGL99	M alpha
BjuA040373	BjuMADS64	A01	30694725	30695942	-	262	30281	7.89	MADS_box[7-78];	AtAGL62	M alpha
BjuA043401	BjuMADS65	A07	31525238	31525876	-	213	24105.1	5.22	MADS_box[28-94];	AtAGL60	M alpha
BjuA044177	BjuMADS66	A09	51320901	51321449	-	183	20951.1	10.35	MADS_box[10-86];	AtAGL61	M alpha
BjuA044261	BjuMADS67	A09	50871348	50871965	+	206	23576.2	9.94	MADS_box[44-110];	AtAGL100	M alpha
BjuB000249	BjuMADS68	B04	34726561	34727337	-	212	23282.7	4.05	MADS_box[6-85];	AtAGL97	M alpha
BjuB004468	BjuMADS69	B07	888706	889263	+	186	21050.4	4.78	MADS_box[1-65];	AtAGL57	M alpha
BjuB007829	BjuMADS70	B07	6053263	6055052	+	269	30995.8	8.38	MADS_box[7-78];	AtAGL62	M alpha
BjuB010662	BjuMADS71	B05	59374160	59374852	+	231	26307.8	5.26	MADS_box[43-109];	AtAGL60	M alpha
BjuB020117	BjuMADS72	B06	3706474	3706827	-	118	12987.1	11.71	MADS_box[6-82];	AtAGL97	M alpha
BjuB025117	BjuMADS73	B01	36942458	36943771	-	281	32408.6	8.24	MADS_box[7-78];	AtAGL62	M alpha
BjuB026550	BjuMADS74	B01	7915336	7915890	-	185	21315.3	8.31	MADS_box[2-76];	AtAGL29	M alpha
BjuB028411	BjuMADS75	B01	16671359	16671895	-	179	20358.9	10.64	MADS_box[10-84];	AtAGL61	M alpha
BjuB030025	BjuMADS76	B03	39039883	39040518	-	212	24060.2	5.22	MADS_box[28-94];	AtAGL60	M alpha
BjuB031012	BjuMADS77	B03	24462505	24463143	-	213	24321.7	8.18	MADS_box[56-98];	AtAGL60	M alpha
BjuB031921	BjuMADS78	B03	13479238	13479777	+	180	20653.4	5.53	MADS_box[2-69];	AtAGL91	M alpha
BjuB032284	BjuMADS79	B03	14569585	14570115	+	177	20178	9.86	MADS_box[10-82];	AtAGL61	M alpha
BjuB034137	BjuMADS80	B02	38210097	38211299	+	280	32161.3	9.35	MADS_box[7-75];	AtAGL62	M alpha
BjuB034914	BjuMADS81	B02	12261864	12262649	-	262	29467	4.34	MADS_box[7-86];	AtAGL84	M alpha
BjuB034916	BjuMADS82	B02	12291484	12291855	-	124	13804.3	5.77	MADS_box[7-54];	AtAGL84	M alpha
BjuB034933	BjuMADS83	B02	12476863	12477738	+	232	25674.3	4.25	MADS_box[7-54];	AtAGL84	M alpha
BjuB037534	BjuMADS84	B02	57553494	57554498	-	335	36759.9	4.14	MADS_box[9-86];	AtAGL73	M alpha
BjuB037790	BjuMADS85	B02	59187463	59188191	+	243	27090	5.04	MADS_box[5-80];	AtAGL55	M alpha
BjuB039600	BjuMADS86	B07	11809309	11809827	+	173	19689.2	5.73	MADS_box[1-60];	AtAGL57	M alpha
BjuB042434	BjuMADS87	B01	45421351	45421929	-	193	22272.6	8.84	MADS_box[6-68];	AtAGL57	M alpha
BjuB042766	BjuMADS88	B04	12163946	12164539	+	198	22101.6	4.6	MADS_box[17-80];	AtAGL55	M alpha
BjuB047086	BjuMADS89	B04	32427009	32427770	-	206	22777.2	4.16	MADS_box[6-85];	AtAGL84	M alpha
BjuB047378	BjuMADS90	B03	25330500	25331135	+	211	24072.6	8.87	MADS_box[32-98];	AtAGL60	M alpha
BjuB048627	BjuMADS91	B02	51982733	51984319	-	529	58426	4.16	MADS_box[22-80];	AtAGL99	M alpha
BjuO000036	BjuMADS92	Contig2021	7972	8568	-	198	21957.6	4.97	MADS_box[17-80];	AtAGL55	M alpha
BjuO000971	BjuMADS93	Contig118_1274036_2398663_875207_991546_26974_116340	2255	2833	-	193	22172.5	9.67	MADS_box[6-76];	AtAGL57	M alpha
BjuO002221	BjuMADS94	Contig160_750255_810489	7972	8613	+	214	24087.8	10.06	MADS_box[9-83];	AtAGL61	M alpha
BjuO002375	BjuMADS95	Contig1662	254873	255701	+	164	19138.2	9.68	MADS_box[2-73];	AtAGL102	M alpha
BjuO008647	BjuMADS96	Contig6694	6715	7761	-	261	29784.2	5.99	MADS_box[1-65];	AtAGL62	M alpha
BjuO013045	BjuMADS97	Super_scaffold_68_2107027_2459058	245395	246156	+	166	19131.9	8.22	MADS_box[1-65];	AtAGL62	M alpha
BjuA002842	BjuMADS98	A01	842680	844207	-	175	20522.8	9.19	MADS_box[2-70];	AtAGL66	M delta
BjuA016500	BjuMADS99	A07	30117459	30119107	-	349	40117.6	6.19	MADS_box[2-84];	AtAGL94	M delta
BjuA026040	BjuMADS100	A07	16266064	16268045	+	305	34750.8	4.69	MADS_box[2-75];	AtAGL104	M delta
BjuA030304	BjuMADS101	A08	22326878	22331219	+	263	30275.2	10.21	MADS_box[2-58];	AtAGL104	M delta
BjuA030451	BjuMADS102	A08	23156548	23158666	-	372	42738.9	6.46	MADS_box[2-82];	AtAGL65	M delta
BjuA044318	BjuMADS103	A09	50503782	50505791	-	390	44842.6	6.6	MADS_box[2-82];	AtAGL65	M delta
BjuA046911	BjuMADS104	A09	20348411	20353396	+	440	49490.2	7.71	MADS_box[34-116];	AtAGL30	M delta
BjuB027772	BjuMADS105	B04	6533630	6538479	-	450	50994.8	6.89	MADS_box[41-123];	AtAGL30	M delta
BjuB029302	BjuMADS106	B04	20163595	20170333	+	384	44493.4	6.55	MADS_box[2-82];	AtAGL65	M delta
BjuB029921	BjuMADS107	B03	46230915	46237715	-	353	39978.7	8.16	MADS_box[2-58];	AtAGL66	M delta
BjuB030455	BjuMADS108	B03	32439703	32442008	-	357	40435.9	6.18	MADS_box[11-63];	AtAGL94	M delta
BjuB031364	BjuMADS109	B03	19883841	19885831	-	269	30541.3	5.19	MADS_box[2-75];	AtAGL104	M delta
BjuB032415	BjuMADS110	B03	15443698	15445873	+	398	45575.7	6.92	MADS_box[2-82];	AtAGL65	M delta
BjuB032768	BjuMADS111	B03	8355406	8358140	+	276	31310.4	4.27	MADS_box[1-30];	AtAGL104	M delta
BjuB043395	BjuMADS112	B03	3208051	3210311	+	367	42308.8	6.69	MADS_box[2-82];	AtAGL65	M delta
BjuA000013	BjuMADS240	A01	1836614	1839284	+	244	27605.7	8.21	MADS_box[2-73];K-box[140-202];	AtAGL16	MIKC
BjuA000261	BjuMADS239	A02	35227504	35228943	+	148	17721.4	8.24	K-box[26-109];	AtAGL42	MIKC
BjuA000290	BjuMADS238	A02	34960624	34963531	-	211	24663.4	8.73	MADS_box[13-78];K-box[95-165];	AtAGL71	MIKC
BjuA001937	BjuMADS237	A09	43510690	43512607	-	203	23889	7.82	MADS_box[2-80];K-box[83-140];	AtAP3	MIKC
BjuA003215	BjuMADS236	A01	1951444	1954008	+	244	28022.5	8.6	MADS_box[2-73];K-box[140-202];	AtAGL16	MIKC
BjuA004008	BjuMADS235	A01	5876083	5880142	+	252	28778.4	9.81	MADS_box[18-91];K-box[104-188];	AtAG	MIKC
BjuA004057	BjuMADS234	A01	8095849	8098994	-	207	23374.7	9.63	MADS_box[3-70];K-box[83-145];	AtAGL19	MIKC
BjuA004193	BjuMADS233	A01	9123476	9127190	-	267	30364.1	9.19	MADS_box[11-48];K-box[68-152];	AtAGL24	MIKC
BjuA004264	BjuMADS232	A01	9628030	9632396	-	206	23689.4	9.85	MADS_box[3-68];K-box[88-155];	AtAGL72	MIKC
BjuA006422	BjuMADS231	A01	42430936	42433724	+	252	28768.7	8.55	MADS_box[2-77];K-box[84-173];	AtSEP2	MIKC
BjuA007410	BjuMADS230	A02	13001413	13003923	+	157	18115.8	5.36	K-box[45-126];	AtAGL12	MIKC
BjuA008297	BjuMADS229	A02	29340967	29344819	+	232	26012.8	7.88	MADS_box[2-79];K-box[86-157];	AtAGL79	MIKC
BjuA008677	BjuMADS228	A02	37110260	37111527	+	77	8519.88	11.42	MADS_box[2-61];	AtMAF2	MIKC
BjuA009163	BjuMADS227	A03	1997755	1999333	-	107	11671.7	4.71	K-box[49-80];	AtFLC	MIKC
BjuA009164	BjuMADS226	A03	2002894	2003079	-	62	6859.03	11.22	MADS_box[2-58];	AtFLC	MIKC
BjuA009314	BjuMADS225	A03	5297585	5299616	+	203	23448.2	9.41	MADS_box[2-80];K-box[83-160];	AtPI	MIKC
BjuA009836	BjuMADS224	A03	8744391	8749269	+	143	16041.6	8.71	MADS_box[2-79];	AtFLC	MIKC
BjuA010180	BjuMADS223	A03	8226247	8239311	+	218	25302.5	10.56	MADS_box[3-73];K-box[90-158];MADS_box[161-217];	AtAGL71	MIKC
BjuA010733	BjuMADS222	A03	13496553	13498326	+	224	25524.9	8.98	MADS_box[2-78];K-box[83-143];	AtAGL6	MIKC
BjuA010734	BjuMADS221	A03	13499901	13502278	-	213	24349.8	9.68	MADS_box[3-78];K-box[83-171];	AtSOC1	MIKC
BjuA011223	BjuMADS220	A03	15448445	15449086	-	106	11901.5	9.1	K-box[1-50];	AtSTK	MIKC
BjuA012336	BjuMADS219	A03	33153984	33156600	-	198	22410.8	8.01	MADS_box[2-60];K-box[89-157];	AtAGL24	MIKC
BjuA013476	BjuMADS218	A03	33347632	33348509	-	160	18525.1	5.4	K-box[15-104];	AtAGL71	MIKC
BjuA013477	BjuMADS217	A03	33348514	33350981	-	69	8022.47	10.84	MADS_box[3-69];	AtAGL72	MIKC
BjuA014079	BjuMADS216	A03	37611158	37611816	-	131	15048.1	5.52	K-box[1-61];	AtAGL16	MIKC
BjuA014591	BjuMADS215	A04	614908	617712	-	248	28441	9.04	MADS_box[18-90];K-box[103-186];	AtSHP1	MIKC
BjuA014644	BjuMADS214	A04	1101654	1102780	-	202	22696.1	4.72	K-box[48-123];	AtAGL18	MIKC
BjuA014848	BjuMADS213	A04	3778863	3780624	-	224	26378.8	8.66	MADS_box[2-80];K-box[83-169];	AtAP3	MIKC
BjuA015949	BjuMADS212	A04	12197886	12200946	+	227	26175.9	9.07	MADS_box[2-78];K-box[81-171];	AtAGL17	MIKC
BjuA017536	BjuMADS211	A04	24944816	24959275	-	213	24346.9	9.94	MADS_box[3-76];K-box[88-171];	AtSOC1	MIKC
BjuA018038	BjuMADS210	A05	3371274	3373130	+	244	27868.8	9.5	MADS_box[2-59];K-box[77-162];	AtAGL6	MIKC
BjuA023072	BjuMADS209	A06	19322692	19324046	+	211	22894.8	9.76	MADS_box[2-69];	AtMAF2	MIKC
BjuA023073	BjuMADS208	A06	19332105	19339136	+	115	12989.1	10.3	MADS_box[2-71];	AtMAF4	MIKC
BjuA023219	BjuMADS207	A07	14646202	14648181	-	229	26676.2	7.18	MADS_box[2-76];K-box[86-151];	AtSEP3	MIKC
BjuA024454	BjuMADS206	A06	26556125	26558236	-	257	29422.3	8.98	MADS_box[2-77];K-box[85-173];	AtSEP4	MIKC
BjuA026686	BjuMADS205	A07	24120591	24120824	+	78	8900.17	9.84	MADS_box[18-75];	AtSHP1	MIKC
BjuA027479	BjuMADS204	A07	31109263	31111927	-	213	24236.2	8.44	MADS_box[3-78];K-box[102-181];	AtAGL12	MIKC
BjuA030064	BjuMADS203	A08	21694291	21702551	-	249	29399.8	9.68	MADS_box[2-79];K-box[85-175];	AtCAL	MIKC
BjuA031770	BjuMADS202	A09	3846965	3850334	+	248	28019.1	9.52	MADS_box[2-79];K-box[86-153];	AtAGL79	MIKC
BjuA032508	BjuMADS201	A09	5282426	5284422	+	244	28810.6	7.42	MADS_box[2-79];K-box[91-171];	AtABS	MIKC
BjuA034048	BjuMADS200	A09	45501612	45503917	+	255	28576	6.53	MADS_box[2-77];K-box[104-179];	AtAGL18	MIKC
BjuA034155	BjuMADS199	A09	23367811	23370233	-	230	26269.8	9.75	MADS_box[2-75];K-box[88-171];	AtSTK	MIKC
BjuA034259	BjuMADS198	A09	21380781	21381676	+	119	13784.7	5.07	K-box[8-70];	AtAGL14	MIKC
BjuA035000	BjuMADS197	A09	34201376	34205963	-	387	44412.4	9	MADS_box[2-76];K-box[93-176];	AtSEP3	MIKC
BjuA036679	BjuMADS196	A09	49389749	49392463	-	141	16447.5	7.09	K-box[23-97];	AtAGL17	MIKC
BjuA038082	BjuMADS195	A10	6795709	6798279	-	202	23370.2	10.23	MADS_box[3-73];K-box[88-169];	AtAGL72	MIKC
BjuA038083	BjuMADS194	A10	6802065	6806755	-	213	24654.6	8.64	MADS_box[3-74];K-box[89-166];	AtAGL71	MIKC
BjuA039288	BjuMADS193	A10	15529559	15531171	+	250	28448.1	9.35	MADS_box[2-76];K-box[88-159];	AtAGL15	MIKC
BjuA042206	BjuMADS192	A03	27392749	27393678	-	177	21040.5	5.11	K-box[23-108];	AtABS	MIKC
BjuA042232	BjuMADS191	A03	27619292	27622008	-	241	27438.3	9.87	MADS_box[2-79];K-box[84-173];	AtFUL	MIKC
BjuA042235	BjuMADS190	A03	27639588	27645283	-	281	32186.2	7.68	MADS_box[2-79];K-box[84-172];	AtFUL	MIKC
BjuA042267	BjuMADS189	A03	27851626	27854394	+	220	25325.2	6.93	MADS_box[3-67];K-box[83-176];	AtAGL72	MIKC
BjuA043183	BjuMADS188	A06	24615324	24619214	-	235	26303.2	8.76	MADS_box[2-74];K-box[86-171];	AtAGL79	MIKC
BjuA043618	BjuMADS187	A08	15003813	15004742	-	160	18343.1	6.8	K-box[67-131];	AtAGL18	MIKC
BjuA044663	BjuMADS186	A10	16925600	16932779	+	160	17896.4	7.58	MADS_box[2-78];	AtFLC	MIKC
BjuA045587	BjuMADS185	A02	34584848	34586826	-	228	26532.1	7.4	MADS_box[2-79];K-box[81-155];	AtABS	MIKC
BjuA045702	BjuMADS184	A02	36097800	36101152	-	119	13745.2	10.47	MADS_box[2-71];	AtMAF4	MIKC
BjuA046938	BjuMADS183	A09	20629376	20631686	+	244	27907.6	9.64	MADS_box[2-76];K-box[85-161];	AtSEP4	MIKC
BjuB001727	BjuMADS182	B01	3308457	3311448	+	244	28004.6	9.4	MADS_box[17-90];K-box[103-186];	AtSHP2	MIKC
BjuB002962	BjuMADS181	B01	16380884	16384618	-	132	14740.9	8.71	MADS_box[2-71];	AtMAF4	MIKC
BjuB003959	BjuMADS180	B03	28830258	28834059	-	256	30256.4	8.83	MADS_box[2-79];K-box[84-173];	AtAP1	MIKC
BjuB009010	BjuMADS179	B07	40884860	40891153	-	309	34936.4	9.66	MADS_box[19-92];K-box[105-189];	AtAG	MIKC
BjuB012502	BjuMADS178	B05	16569381	16572648	+	142	15732	9.06	MADS_box[2-78];	AtFLC	MIKC
BjuB013596	BjuMADS177	B05	13486959	13491131	-	252	28764.4	9.81	MADS_box[18-91];K-box[104-188];	AtAG	MIKC
BjuB014124	BjuMADS176	B05	9039881	9042960	+	221	25203.7	9.04	MADS_box[3-70];K-box[87-171];	AtAGL19	MIKC
BjuB014321	BjuMADS175	B05	7692981	7695398	+	202	23030.6	9.68	MADS_box[3-68];K-box[88-155];	AtAGL72	MIKC
BjuB014668	BjuMADS174	B08	38700928	38703364	-	230	26296.8	9.75	MADS_box[2-75];K-box[88-171];	AtSTK	MIKC
BjuB014795	BjuMADS173	B08	9234352	9235913	+	260	29641.7	8.48	MADS_box[2-77];K-box[87-173];	AtAGL15	MIKC
BjuB015070	BjuMADS172	B08	9690022	9690207	-	62	7149.41	10.74	MADS_box[2-61];	AtSEP3	MIKC
BjuB015869	BjuMADS171	B08	16397472	16402521	+	142	15899.6	9.52	MADS_box[2-78];	AtFLC	MIKC
BjuB016842	BjuMADS170	B08	26377958	26382947	-	212	24733.7	10.54	MADS_box[3-75];K-box[88-156];MADS_box[158-210];	AtAGL71	MIKC
BjuB017727	BjuMADS169	B03	43110292	43125088	+	136	15650.3	10.66	MADS_box[2-79];K-box[81-118];	AtANR1	MIKC
BjuB019999	BjuMADS168	B06	3132367	3134110	+	205	23202.4	9.09	MADS_box[2-62];K-box[62-124];	AtAGL6	MIKC
BjuB020000	BjuMADS167	B06	3135858	3138288	-	213	24343.9	9.83	MADS_box[3-78];K-box[88-171];	AtSOC1	MIKC
BjuB020718	BjuMADS166	B06	8552384	8554968	+	140	15765	9.49	MADS_box[2-78];	AtMAF2	MIKC
BjuB022348	BjuMADS165	B06	24479740	24482592	-	278	31749.8	8.43	MADS_box[48-120];K-box[133-217];	AtSHP1	MIKC
BjuB022350	BjuMADS164	B06	24497936	24500695	-	247	28207.7	9.39	MADS_box[18-90];K-box[103-187];	AtSHP1	MIKC
BjuB022429	BjuMADS163	B06	25225201	25226945	+	258	29229.8	6.38	MADS_box[2-69];K-box[103-180];	AtAGL18	MIKC
BjuB023084	BjuMADS162	B06	29729374	29731981	-	248	28251.9	9.24	MADS_box[18-90];K-box[103-187];	AtSHP1	MIKC
BjuB023165	BjuMADS161	B06	30926348	30928083	+	209	24456.6	8.66	MADS_box[2-80];K-box[83-164];	AtAP3	MIKC
BjuB024255	BjuMADS160	B01	19428640	19434509	-	406	45768.2	4.89	MADS_box[2-77];K-box[95-170];K-box[265-340];	AtSVP	MIKC
BjuB024262	BjuMADS159	B01	19361256	19364192	-	227	26110.8	9.43	MADS_box[2-78];K-box[81-171];	AtAGL17	MIKC
BjuB027201	BjuMADS158	B04	163948	165996	-	159	18501.5	10.22	MADS_box[2-79];K-box[84-159];	AtFUL	MIKC
BjuB027226	BjuMADS157	B04	272140	276507	-	219	25543.5	9.26	MADS_box[3-68];K-box[85-176];	AtAGL71	MIKC
BjuB027249	BjuMADS156	B04	443682	447108	+	195	23033.3	9.35	MADS_box[3-78];K-box[87-156];	AtAGL42	MIKC
BjuB027395	BjuMADS155	B04	3197709	3203981	-	256	29109.7	9.02	MADS_box[2-77];K-box[85-167];	AtSEP4	MIKC
BjuB027765	BjuMADS154	B04	6502308	6504361	-	248	28340	8.97	MADS_box[2-77];K-box[85-167];	AtSEP4	MIKC
BjuB028266	BjuMADS153	B04	12775441	12777486	+	116	13097	4.75	MADS_box[2-54];	AtAGL18	MIKC
BjuB028894	BjuMADS152	B06	30158445	30159551	-	197	22000.2	4.46	K-box[41-118];	AtAGL18	MIKC
BjuB032052	BjuMADS151	B03	9543825	9549021	+	322	36809.1	8.74	MADS_box[3-70];K-box[87-145];	AtAGL19	MIKC
BjuB032695	BjuMADS150	B03	38173883	38176558	-	210	23953.8	8.64	MADS_box[3-79];K-box[91-179];	AtAGL12	MIKC
BjuB033034	BjuMADS149	B03	6824343	6826390	-	251	29169	7.49	MADS_box[2-76];K-box[95-176];	AtSEP3	MIKC
BjuB035923	BjuMADS148	B03	32060959	32064938	-	256	30260.4	8.3	MADS_box[2-79];K-box[84-173];	AtAP1	MIKC
BjuB036006	BjuMADS147	B02	47073795	47075407	+	250	28462.1	9.35	MADS_box[2-76];K-box[88-159];	AtAGL15	MIKC
BjuB036190	BjuMADS146	B02	48682015	48687087	+	170	19073	9.44	MADS_box[2-78];	AtFLC	MIKC
BjuB037070	BjuMADS145	B02	55365552	55367662	+	256	29045.8	9.25	MADS_box[2-77];K-box[85-173];	AtSEP4	MIKC
BjuB037803	BjuMADS144	B02	59112964	59115709	-	227	26323.2	6.17	MADS_box[3-67];K-box[83-174];	AtAGL72	MIKC
BjuB038349	BjuMADS143	B02	65361895	65362495	-	141	16257.5	6.16	K-box[9-71];	AtAGL16	MIKC
BjuB038457	BjuMADS142	B07	175127	175339	+	71	8231.72	10.46	MADS_box[2-61];	AtSEP2	MIKC
BjuB038783	BjuMADS141	B08	57804276	57806640	+	254	29459.4	8.31	MADS_box[2-76];K-box[93-176];	AtSEP3	MIKC
BjuB039666	BjuMADS140	B07	13065271	13072072	+	182	20647.8	9.38	K-box[112-159];	AtAGL42	MIKC
BjuB039702	BjuMADS139	B07	12806333	12812016	-	227	25803.4	9.77	MADS_box[2-79];K-box[84-163];	AtFUL	MIKC
BjuB039712	BjuMADS138	B07	12712210	12713145	-	168	20179.6	5.98	K-box[21-94];	AtABS	MIKC
BjuB041009	BjuMADS137	B08	2829683	2832662	-	143	15844.3	9.99	MADS_box[2-77];	AtFLC	MIKC
BjuB041490	BjuMADS136	B08	67584180	67587253	+	382	43144.7	7.18	MADS_box[2-77];K-box[104-161];K-box[230-305];	AtAGL18	MIKC
BjuB041876	BjuMADS135	B01	258697	260356	+	189	21576.5	9.09	K-box[32-121];	AtFUL	MIKC
BjuB042477	BjuMADS134	B04	38322997	38323834	+	144	16857.1	7.68	K-box[9-45];	AtAGL63	MIKC
BjuB042874	BjuMADS133	B04	2161164	2165019	-	234	26106.9	8.22	MADS_box[2-78];K-box[86-164];	AtAGL79	MIKC
BjuB044557	BjuMADS132	B02	56932522	56936545	+	249	27939.2	9.62	MADS_box[2-74];K-box[86-151];	AtAGL79	MIKC
BjuB044654	BjuMADS131	B02	58273510	58278082	-	254	29083.7	10.01	MADS_box[22-95];K-box[108-192];	AtAG	MIKC
BjuB044799	BjuMADS130	B02	60852347	60854390	+	241	28536.1	6.86	MADS_box[2-79];K-box[86-171];	AtABS	MIKC
BjuB044857	BjuMADS129	B02	63417964	63422202	+	205	23220.6	10.34	MADS_box[3-71];K-box[83-156];	AtAGL19	MIKC
BjuB045831	BjuMADS128	B05	50400757	50402691	-	202	23365.1	9.67	MADS_box[2-79];K-box[80-159];	AtPI	MIKC
BjuB046838	BjuMADS127	B01	222148	224558	+	213	24371.8	9.65	MADS_box[3-76];K-box[88-171];	AtSOC1	MIKC
BjuB047410	BjuMADS126	B03	25546527	25548655	+	212	24002.7	7.44	MADS_box[2-74];K-box[106-181];	AtAGL12	MIKC
BjuB047651	BjuMADS125	B02	15455089	15457451	+	211	23910.7	8.03	MADS_box[2-78];K-box[99-180];	AtAGL12	MIKC
BjuB048792	BjuMADS124	B02	62941512	62944006	+	234	26874.7	8.77	MADS_box[2-69];K-box[87-171];	AtAGL24	MIKC
BjuB048972	BjuMADS123	B02	64499726	64501884	+	231	26682.8	8.2	MADS_box[3-70];K-box[85-175];	AtAGL71	MIKC
BjuO000915	BjuMADS122	Contig117_715571_893621_155441_178051	10459	11572	-	199	22264.6	5.17	K-box[47-122];	AtAGL18	MIKC
BjuO001064	BjuMADS121	Contig1194_61586_664312_1_164872	96828	98381	+	258	28867.2	6.26	MADS_box[2-69];K-box[106-180];	AtAGL18	MIKC
BjuO001702	BjuMADS120	Contig137_156605_433750	10104	13709	-	256	30185.3	8.31	MADS_box[2-79];K-box[84-173];	AtAP1	MIKC
BjuO002461	BjuMADS119	Contig1663_1_337047	107801	111613	-	218	25247.2	9.76	MADS_box[3-74];K-box[89-157];	AtAGL71	MIKC
BjuO004261	BjuMADS118	Contig254_106612_1426954_1_97414	9893	11750	-	214	25131.5	8.6	MADS_box[2-76];K-box[86-167];	AtSEP3	MIKC
BjuO009023	BjuMADS117	Contig7343	1463	2085	-	103	12151	9.01	K-box[13-82];	AtSEP4	MIKC
BjuO010715	BjuMADS116	Super_scaffold_143_746182_1088331_63887_299298	161978	164015	+	201	23201	9.17	MADS_box[2-80];K-box[84-158];	AtPI	MIKC
BjuO011523	BjuMADS115	Super_scaffold_177_1_142701	51841	52044	+	68	7934.31	10.46	MADS_box[1-60];	AtSEP3	MIKC
BjuO012447	BjuMADS114	Super_scaffold_35_90667_884944	6666	17198	-	136	15652.2	10.52	MADS_box[2-79];K-box[81-118];	AtANR1	MIKC
BjuO012832	BjuMADS113	Super_scaffold_5_1_6334723_245229_745147	174312	176580	+	235	27089	7.05	MADS_box[2-79];K-box[94-162];	AtABS	MIKC
BnaA01g00160D	BnaMADS1	chrA01	58061	61046	+	230	26614.1	9.3	MADS_box[2-78];K-box[81-172];	AtAGL21	MIKC
BnaA01g02900D	BnaMADS2	chrA01	1419050	1422183	+	241	27544.5	8.27	MADS_box[2-73];K-box[81-170];	AtAGL16	MIKC
BnaA01g09760D	BnaMADS3	chrA01	4799395	4803636	+	253	28778.4	9.81	MADS_box[18-91];K-box[104-188];	AtAG	MIKC
BnaA01g12700D	BnaMADS4	chrA01	6344798	6346450	-	171	19494.2	8.19	K-box[32-120];	AtAGL19	MIKC
BnaA01g12710D	BnaMADS5	chrA01	6346539	6347946	-	70	7825.1	10.56	MADS_box[3-66];	AtAGL19	MIKC
BnaA01g25970D	BnaMADS6	chrA01	18112627	18113889	-	277	32150	7.88	MADS_box[7-78];	AtAGL62	M alpha
BnaA01g26610D	BnaMADS7	chrA01	18648750	18649490	+	247	28589.7	9.78	MADS_box[26-91];	AtAGL103	M beta
BnaA01g33070D	BnaMADS8	chrA01	22377201	22379701	+	253	28777.7	8.56	MADS_box[2-77];K-box[84-173];	AtSEP2	MIKC
BnaA01g33690D	BnaMADS9	chrA01	22787531	22788055	-	175	19969.7	7.56	MADS_box[1-53];	AtAGL57	M alpha
BnaA01g35210D	BnaMADS10	chrA01_random	472750	477289	+	221	25700.7	8.72	MADS_box[3-68];K-box[88-176];	AtAGL72	MIKC
BnaA02g00370D	BnaMADS11	chrA02	134362	138212	-	197	21932.2	9.33	MADS_box[2-78];	AtFLC	MIKC
BnaA02g04770D	BnaMADS12	chrA02	2115583	2118134	+	204	23398.2	9.45	MADS_box[2-80];K-box[83-160];	AtPI	MIKC
BnaA02g06250D	BnaMADS13	chrA02	3001735	3003053	-	249	28099.2	10.3	MADS_box[6-82];	AtAGL62	M alpha
BnaA02g06300D	BnaMADS14	chrA02	3016590	3017914	-	250	27940.9	10.29	MADS_box[6-82];	AtAGL62	M alpha
BnaA02g06310D	BnaMADS15	chrA02	3023385	3024467	-	282	32072.2	7.71	MADS_box[7-75];	AtAGL62	M alpha
BnaA02g15390D	BnaMADS16	chrA02	8904503	8909003	+	212	23979.8	8.44	MADS_box[2-78];K-box[99-180];	AtAGL12	MIKC
BnaA02g21200D	BnaMADS17	chrA02	13561151	13562023	+	291	33426	9.57	MADS_box[2-85];	AtAGL80	M gamma
BnaA02g27250D	BnaMADS18	chrA02	20091920	20092881	+	174	19493.6	6.6	K-box[1-77];	AtSEP4	MIKC
BnaA02g31510D	BnaMADS19	chrA02	22735446	22736096	-	217	24322	9.46	MADS_box[2-85];	AtAGL35	M gamma
BnaA02g31760D	BnaMADS20	chrA02	22871359	22872540	+	378	42575.5	6.09	MADS_box[3-86];	AtAGL36	M gamma
BnaA02g31770D	BnaMADS21	chrA02	22883226	22884308	+	361	40864.2	4.86	MADS_box[1-43];	AtAGL36	M gamma
BnaA02g33230D	BnaMADS22	chrA02	23787373	23790223	+	210	24744.5	9.71	MADS_box[3-78];K-box[87-170];	AtAGL42	MIKC
BnaA02g34510D	BnaMADS23	chrA02	24582145	24586321	+	193	21496.4	6.56	MADS_box[2-71];K-box[110-164];	AtMAF3	MIKC
BnaA02g34520D	BnaMADS24	chrA02	24588117	24592498	+	200	22917.4	8.87	MADS_box[2-71];	AtMAF4	MIKC
BnaA02g34550D	BnaMADS25	chrA02	24597395	24607407	+	200	22782.5	10.16	MADS_box[2-78];K-box[110-164];	AtMAF4	MIKC
BnaA02g35830D	BnaMADS26	chrA02_random	545403	549296	-	257	30121.2	8.32	MADS_box[2-79];K-box[84-173];	AtAP1	MIKC
BnaA03g02820D	BnaMADS27	chrA03	1360971	1364359	-	198	21586.9	9.85	MADS_box[2-78];	AtFLC	MIKC
BnaA03g04490D	BnaMADS28	chrA03	2102140	2104040	-	266	30167.4	8.68	MADS_box[2-77];K-box[83-173];	AtAGL15	MIKC
BnaA03g05650D	BnaMADS29	chrA03	2562111	2564783	-	260	29530.7	8.55	MADS_box[2-77];K-box[84-173];	AtSEP1	MIKC
BnaA03g08030D	BnaMADS30	chrA03	3559362	3561725	+	204	23448.2	9.41	MADS_box[2-80];K-box[83-160];	AtPI	MIKC
BnaA03g11270D	BnaMADS31	chrA03	5060238	5061062	+	275	31459	8.24	MADS_box[2-82];	AtAGL47	M beta
BnaA03g12970D	BnaMADS32	chrA03	5891139	5893972	+	220	25486.7	10.01	MADS_box[3-73];K-box[90-164];	AtAGL71	MIKC
BnaA03g12980D	BnaMADS33	chrA03	5903258	5905849	+	205	23334	9.99	MADS_box[3-74];K-box[88-168];	AtAGL72	MIKC
BnaA03g13630D	BnaMADS34	chrA03	6240056	6245305	+	197	22002.2	5.44	MADS_box[2-79];K-box[104-164];	AtFLC	MIKC
BnaA03g24210D	BnaMADS35	chrA03	11642402	11646268	-	232	26378.9	9.96	MADS_box[2-75];K-box[89-172];	AtSTK	MIKC
BnaA03g29530D	BnaMADS36	chrA03	14372062	14372601	-	180	20329.9	4.92	MADS_box[2-76];	AtAGL91	M alpha
BnaA03g39500D	BnaMADS37	chrA03	19707065	19709464	-	241	28114.7	6.86	MADS_box[2-79];K-box[86-171];	AtABS	MIKC
BnaA03g39820D	BnaMADS38	chrA03	19891183	19894092	-	242	27438.3	9.87	MADS_box[2-79];K-box[84-173];	AtFUL	MIKC
BnaA03g40220D	BnaMADS39	chrA03	20099937	20103137	+	212	24135.8	7.46	MADS_box[3-67];K-box[83-174];	AtAGL71	MIKC
BnaA03g43820D	BnaMADS40	chrA03	22077088	22081741	+	252	28720.3	9.91	MADS_box[19-92];K-box[105-189];	AtAG	MIKC
BnaA03g45650D	BnaMADS41	chrA03	23232896	23237783	-	220	25052.7	10.1	MADS_box[3-71];K-box[83-170];	AtAGL19	MIKC
BnaA03g46780D	BnaMADS42	chrA03	23990545	23993883	-	217	24545	9.1	MADS_box[2-69];K-box[87-171];	AtAGL24	MIKC
BnaA03g47420D	BnaMADS43	chrA03	24313793	24315959	-	173	19642.2	4.64	K-box[41-129];	AtAGL71	MIKC
BnaA03g47430D	BnaMADS44	chrA03	24318174	24318359	-	62	6938.13	10.92	MADS_box[3-60];	AtAGL72	MIKC
BnaA03g51000D	BnaMADS45	chrA03	26461800	26465274	-	241	27506.3	7.79	MADS_box[2-73];K-box[81-170];	AtAGL16	MIKC
BnaA03g56870D	BnaMADS46	chrA03_random	898680	900519	+	258	29496.6	9.14	MADS_box[2-78];K-box[83-178];	AtAGL6	MIKC
BnaA03g56880D	BnaMADS47	chrA03_random	901877	905188	-	214	24322.7	9.48	MADS_box[3-78];K-box[83-171];	AtSOC1	MIKC
BnaA03g59390D	BnaMADS48	chrA03_random	2987202	2987579	-	93	10572.4	10.75	MADS_box[2-57];	AtAGL18	MIKC
BnaA04g00890D	BnaMADS49	chrA04	615978	618162	+	247	28102.7	5.8	MADS_box[2-78];K-box[87-155];	AtAGL13	MIKC
BnaA04g01810D	BnaMADS50	chrA04	1161261	1165954	-	277	31834.2	9.41	MADS_box[18-118];K-box[131-214];	AtSHP1	MIKC
BnaA04g02430D	BnaMADS51	chrA04	1587652	1589593	-	260	28950.3	5.75	MADS_box[2-69];K-box[105-180];	AtAGL18	MIKC
BnaA04g04160D	BnaMADS52	chrA04	3055810	3057791	+	225	26378.8	8.66	MADS_box[2-80];K-box[83-169];	AtAP3	MIKC
BnaA04g06200D	BnaMADS53	chrA04	4753324	4754208	-	295	32996.5	4.06	MADS_box[1-73];	AtAGL73	M alpha
BnaA04g09910D	BnaMADS54	chrA04	8827725	8828735	-	337	38262	6.5	MADS_box[26-93];	AtAGL75	M beta
BnaA04g09950D	BnaMADS55	chrA04	8841207	8844146	-	320	36499.3	6.88	MADS_box[24-91];	AtAGL78	M beta
BnaA04g12990D	BnaMADS56	chrA04	10961147	10963402	+	176	19897.1	4.81	K-box[34-108];	AtSVP	MIKC
BnaA04g13050D	BnaMADS57	chrA04	11005639	11008697	+	229	26315	9.1	MADS_box[2-78];K-box[81-172];	AtAGL17	MIKC
BnaA04g16540D	BnaMADS58	chrA04	13522340	13523454	+	240	27661.6	9.76	MADS_box[7-77];	AtAGL40	M alpha
BnaA04g26320D	BnaMADS59	chrA04	18732428	18735897	-	214	24346.9	9.94	MADS_box[3-76];K-box[88-171];	AtSOC1	MIKC
BnaA05g02990D	BnaMADS60	chrA05	1619288	1623119	-	245	28005.5	9.4	MADS_box[17-90];K-box[103-186];	AtSHP2	MIKC
BnaA05g03000D	BnaMADS61	chrA05	1624600	1625607	-	90	9994.41	9.43	MADS_box[17-77];	AtSHP2	MIKC
BnaA05g05000D	BnaMADS62	chrA05	2622586	2624677	+	257	29549.8	9.88	MADS_box[2-72];K-box[91-174];	AtAGL6	MIKC
BnaA05g05010D	BnaMADS63	chrA05	2627051	2630394	-	214	24399.9	9.65	MADS_box[3-78];K-box[88-171];	AtSOC1	MIKC
BnaA05g20520D	BnaMADS64	chrA05	15909723	15911048	+	284	32476.8	9.05	MADS_box[8-78];	AtAGL62	M alpha
BnaA05g21510D	BnaMADS65	chrA05	16574944	16576056	+	371	42367.4	9.29	MADS_box[29-93];	AtAGL103	M beta
BnaA05g27290D	BnaMADS66	chrA05	19704176	19705231	+	352	40205.9	8.63	MADS_box[1-84];	AtAGL48	M gamma
BnaA05g31430D	BnaMADS67	chrA05	21652444	21653454	+	337	37146.8	6.91	MADS_box[2-85];	AtAGL80	M gamma
BnaA05g31440D	BnaMADS68	chrA05	21723035	21724029	+	268	31209.1	8.71	MADS_box[2-85];	AtAGL45	M gamma
BnaA05g33600D	BnaMADS69	chrA05	22702704	22705098	+	251	28524.5	8.35	MADS_box[2-77];K-box[84-173];	AtSEP2	MIKC
BnaA05g34910D	BnaMADS70	chrA05_random	397543	398007	+	155	17904.6	8.32	MADS_box[2-85];	AtAGL46	M gamma
BnaA05g35580D	BnaMADS71	chrA05_random	1013068	1013247	+	60	6898.07	10.95	MADS_box[2-57];	AtAGL18	MIKC
BnaA05g37450D	BnaMADS72	chrA05_random	3002223	3002804	+	194	22172.5	9.67	MADS_box[6-76];	AtAGL57	M alpha
BnaA06g01120D	BnaMADS73	chrA06	738750	740306	-	187	20993.2	10.25	MADS_box[3-38];K-box[53-132];	AtAGL18	MIKC
BnaA06g03400D	BnaMADS74	chrA06	2071248	2072168	+	277	31376.3	8.64	MADS_box[23-96];	AtAGL53	M beta
BnaA06g03660D	BnaMADS75	chrA06	2248032	2248826	+	243	27521.6	6.78	MADS_box[25-98];	AtAGL89	M beta
BnaA06g03800D	BnaMADS76	chrA06	2309795	2310553	-	242	26841.8	4.07	MADS_box[6-86];	AtAGL84	M alpha
BnaA06g12900D	BnaMADS77	chrA06	6758522	6760924	+	377	42878.7	6.11	MADS_box[2-75];	AtAGL65	M delta
BnaA06g23990D	BnaMADS78	chrA06	16592843	16597501	+	344	39674.7	9.48	MADS_box[2-61];K-box[254-308];	AtMAF3	MIKC
BnaA06g28220D	BnaMADS79	chrA06	19418550	19419644	+	277	31893.3	6.32	MADS_box[3-70];	AtAGL38	M gamma
BnaA06g28250D	BnaMADS80	chrA06	19427271	19427876	+	184	20533.6	8.31	MADS_box[2-58];	AtAGL35	M gamma
BnaA06g29430D	BnaMADS81	chrA06	20065339	20066376	+	297	32781.5	4.19	MADS_box[10-87];	AtAGL73	M alpha
BnaA06g29690D	BnaMADS82	chrA06	20215660	20219039	+	305	34650.4	6.07	MADS_box[8-72];	AtAGL84	M alpha
BnaA06g30700D	BnaMADS83	chrA06	20719797	20722987	-	250	28136.4	9.79	MADS_box[2-74];K-box[86-151];	AtAGL79	MIKC
BnaA06g33870D	BnaMADS84	chrA06	22442662	22445570	-	378	42677.1	6.79	MADS_box[2-54];	AtAGL30	M delta
BnaA06g39810D	BnaMADS85	chrA06_random	1751985	1754419	-	258	29445.3	9.26	MADS_box[2-77];K-box[85-173];	AtSEP4	MIKC
BnaA07g04800D	BnaMADS86	chrA07	5228086	5229045	+	320	36051	7.19	MADS_box[23-96];	AtAGL93	M beta
BnaA07g08950D	BnaMADS87	chrA07	8934202	8936192	-	253	29355.3	7.98	MADS_box[2-76];K-box[95-176];	AtSEP3	MIKC
BnaA07g08960D	BnaMADS88	chrA07	8942544	8943100	-	112	13409.7	10.99	K-box[36-67];	AtSEP3	MIKC
BnaA07g10380D	BnaMADS89	chrA07	9837265	9837798	-	163	19004.3	10.66	MADS_box[2-85];	AtAGL87	M gamma
BnaA07g10680D	BnaMADS90	chrA07	10069589	10071481	+	312	35683.2	4.9	MADS_box[2-75];	AtAGL104	M delta
BnaA07g14000D	BnaMADS91	chrA07	12442048	12443652	+	239	27100.7	8.47	MADS_box[7-80];	AtAGL62	M alpha
BnaA07g17280D	BnaMADS92	chrA07	14469498	14471165	+	259	28867.2	6.26	MADS_box[2-69];K-box[106-180];	AtAGL18	MIKC
BnaA07g18050D	BnaMADS93	chrA07	14875022	14881448	+	349	39771.4	9.56	MADS_box[118-190];K-box[203-286];	AtSHP1	MIKC
BnaA07g23100D	BnaMADS94	chrA07	17446189	17446827	+	213	24161.6	8.18	MADS_box[43-109];	AtAGL60	M alpha
BnaA07g24360D	BnaMADS95	chrA07	18230073	18234258	+	290	33911.6	7.63	MADS_box[23-100];K-box[105-194];	AtAP1	MIKC
BnaA07g27710D	BnaMADS96	chrA07	20115940	20119823	-	257	30192.3	7.99	MADS_box[2-79];K-box[84-173];	AtAP1	MIKC
BnaA07g28090D	BnaMADS97	chrA07	20322337	20324851	-	366	42082	6.72	MADS_box[18-100];	AtAGL94	M delta
BnaA07g29450D	BnaMADS98	chrA07	21069694	21072408	-	214	24236.2	8.44	MADS_box[3-78];K-box[102-181];	AtAGL12	MIKC
BnaA07g33810D	BnaMADS99	chrA07	23112388	23115566	+	230	26823.7	6.52	MADS_box[2-75];	AtAGL67	M delta
BnaA07g33840D	BnaMADS100	chrA07	23119792	23122085	-	330	37594.8	4.65	MADS_box[2-75];	AtAGL66	M delta
BnaA07g38630D	BnaMADS101	chrA07_random	1758633	1759487	-	234	26269.8	5.01	MADS_box[15-55];	AtAGL53	M beta
BnaA08g02380D	BnaMADS102	chrA08	1881360	1882190	-	277	30287.8	4.33	MADS_box[7-86];	AtAGL84	M alpha
BnaA08g02560D	BnaMADS103	chrA08	1998252	1999061	+	270	29566	4.29	MADS_box[7-86];	AtAGL84	M alpha
BnaA08g10540D	BnaMADS104	chrA08	9745642	9749470	-	222	25170.8	9.09	MADS_box[3-70];K-box[87-170];	AtAGL19	MIKC
BnaA08g15900D	BnaMADS105	chrA08	13156881	13160649	-	230	26476	9.59	MADS_box[2-78];K-box[81-172];	AtAGL21	MIKC
BnaA08g19710D	BnaMADS106	chrA08	15078533	15082045	-	222	26134.8	9.81	MADS_box[2-79];K-box[85-175];	AtCAL	MIKC
BnaA08g20930D	BnaMADS107	chrA08	15628587	15630571	+	339	38431	4.63	MADS_box[2-75];	AtAGL104	M delta
BnaA08g22460D	BnaMADS108	chrA08	16309106	16311362	-	437	50371.9	6.66	MADS_box[2-82];	AtAGL65	M delta
BnaA08g30890D	BnaMADS109	chrA08_random	1755506	1758209	-	220	25303.3	9.04	MADS_box[3-68];K-box[88-176];	AtAGL72	MIKC
BnaA09g02740D	BnaMADS110	chrA09	1388977	1390669	+	103	11689.5	10.62	MADS_box[2-79];	AtAGL79	MIKC
BnaA09g05410D	BnaMADS111	chrA09	2642292	2646291	-	319	37327.2	9.65	MADS_box[76-153];K-box[165-245];	AtABS	MIKC
BnaA09g05500D	BnaMADS112	chrA09	2718832	2722094	-	242	27496.4	9.84	MADS_box[2-79];K-box[84-168];	AtFUL	MIKC
BnaA09g05900D	BnaMADS113	chrA09	2877003	2880821	+	194	22835.2	9.85	MADS_box[3-78];K-box[88-170];	AtAGL42	MIKC
BnaA09g14020D	BnaMADS114	chrA09	8015067	8015843	+	259	28793.1	5.04	MADS_box[20-95];	AtAGL55	M alpha
BnaA09g19420D	BnaMADS115	chrA09	12363480	12365662	+	259	29560.4	9.24	MADS_box[2-76];K-box[85-173];	AtSEP4	MIKC
BnaA09g21280D	BnaMADS116	chrA09	13965533	13969657	-	221	25234.8	9.84	MADS_box[3-72];K-box[84-172];	AtAGL14	MIKC
BnaA09g23430D	BnaMADS117	chrA09	16051116	16051990	+	264	29790	5.84	MADS_box[13-96];	AtAGL89	M beta
BnaA09g25390D	BnaMADS118	chrA09	18434209	18436147	-	134	15341.6	7.96	MADS_box[1-49];K-box[51-115];	AtAGL63	MIKC
BnaA09g26550D	BnaMADS119	chrA09	19790947	19791504	-	186	20655.4	8.45	MADS_box[8-84];	AtAGL59	M alpha
BnaA09g28040D	BnaMADS120	chrA09	20975955	20978708	-	254	29294.2	7.99	MADS_box[2-76];K-box[93-176];	AtSEP3	MIKC
BnaA09g30550D	BnaMADS121	chrA09	22706461	22707184	-	163	18839.1	10.41	MADS_box[2-85];	AtAGL87	M gamma
BnaA09g34810D	BnaMADS122	chrA09	25442912	25443772	+	262	29463.7	6.71	MADS_box[9-94];	AtAGL89	M beta
BnaA09g36710D	BnaMADS123	chrA09	26494960	26497458	+	256	28512.9	6.53	MADS_box[2-77];K-box[104-179];	AtAGL18	MIKC
BnaA09g40550D	BnaMADS124	chrA09	28513216	28514407	-	90	10490.4	10.51	MADS_box[2-84];	AtAGL33	M delta
BnaA09g42480D	BnaMADS125	chrA09	29590705	29594744	-	237	26824.1	5.48	MADS_box[2-77];K-box[97-170];	AtSVP	MIKC
BnaA09g45020D	BnaMADS126	chrA09	30877554	30878174	+	207	23561.2	9.93	MADS_box[44-110];	AtAGL100	M alpha
BnaA09g52420D	BnaMADS127	chrA09_random	422753	423325	+	191	21241.2	8.86	MADS_box[4-50];	AtAGL57	M alpha
BnaA09g53170D	BnaMADS128	chrA09_random	952530	953126	-	199	21957.6	4.97	MADS_box[17-80];	AtAGL55	M alpha
BnaA09g53680D	BnaMADS129	chrA09_random	1474320	1476762	-	425	48024.1	7.99	MADS_box[2-84];	AtAGL30	M delta
BnaA09g55330D	BnaMADS130	chrA09_random	3139599	3143645	+	276	31467.8	9.96	MADS_box[17-81];K-box[129-213];	AtSHP1	MIKC
BnaA09g56830D	BnaMADS131	chrA09_random	3898705	3899211	+	169	19235.1	9.73	MADS_box[1-71];	AtAGL61	M alpha
BnaA10g07680D	BnaMADS132	chrA10	6155664	6161696	+	219	25232.3	8.7	MADS_box[3-72];K-box[89-179];	AtAGL71	MIKC
BnaA10g07690D	BnaMADS133	chrA10	6165681	6165866	+	62	6959.15	11.01	MADS_box[3-60];	AtAGL72	MIKC
BnaA10g13240D	BnaMADS134	chrA10	10723325	10724508	+	280	32027.1	9.3	MADS_box[7-83];	AtAGL62	M alpha
BnaA10g15180D	BnaMADS135	chrA10	11867864	11869563	-	155	17578.3	8.92	MADS_box[2-80];K-box[83-141];	AtPI	MIKC
BnaA10g18480D	BnaMADS136	chrA10	13382485	13385119	+	265	30281.5	9.02	MADS_box[2-77];K-box[84-173];	AtSEP1	MIKC
BnaA10g22080D	BnaMADS137	chrA10	14998617	15003197	+	198	21999.1	6.05	MADS_box[2-78];	AtFLC	MIKC
BnaA10g24480D	BnaMADS138	chrA10	15953706	15954314	-	203	23124.3	4.86	MADS_box[2-81];	AtAGL96	M gamma
BnaA10g25570D	BnaMADS139	chrA10	16426707	16427828	-	202	22627.6	7.35	MADS_box[5-80];	AtAGL99	M alpha
BnaA10g29170D	BnaMADS140	chrA10_random	1587677	1588582	+	302	35099.8	8.68	MADS_box[10-88];	AtAGL82	M beta
BnaA10g29830D	BnaMADS141	chrA10_random	1957085	1958990	-	265	30116.1	9.68	MADS_box[2-76];K-box[87-173];	AtAGL15	MIKC
BnaA10g30590D	BnaMADS142	chrA10_random	2258934	2259713	-	192	21931.1	5.25	MADS_box[2-85];	AtAGL96	M gamma
BnaA10g30620D	BnaMADS143	chrA10_random	2268440	2269018	-	193	21992.7	4.7	MADS_box[4-82];	AtAGL96	M gamma
BnaAnng01720D	BnaMADS144	chrAnn_random	964971	965729	+	253	28848.7	5.48	MADS_box[2-83];	AtAGL96	M gamma
BnaAnng02950D	BnaMADS145	chrAnn_random	2418866	2420182	-	345	39049	6.18	MADS_box[2-83];	AtAGL46	M gamma
BnaAnng04820D	BnaMADS146	chrAnn_random	5450293	5451288	+	277	31180.5	9.99	MADS_box[18-53];	AtAGL78	M beta
BnaAnng06660D	BnaMADS147	chrAnn_random	6730723	6734232	-	241	27337.2	9.97	MADS_box[2-79];K-box[84-173];	AtFUL	MIKC
BnaAnng06990D	BnaMADS148	chrAnn_random	6881484	6885087	-	229	26711.8	8.98	MADS_box[13-78];K-box[95-186];	AtAGL71	MIKC
BnaAnng07800D	BnaMADS149	chrAnn_random	7901803	7905753	+	250	28158.3	8.98	MADS_box[2-79];K-box[86-151];	AtAGL79	MIKC
BnaAnng09810D	BnaMADS150	chrAnn_random	10511768	10518316	+	154	17624.4	10.37	MADS_box[2-79];K-box[82-142];	AtANR1	MIKC
BnaAnng16690D	BnaMADS151	chrAnn_random	17803418	17804332	+	305	34482	8.48	MADS_box[2-85];	AtAGL80	M gamma
BnaAnng21750D	BnaMADS152	chrAnn_random	24178229	24180660	-	246	28311.2	8.43	MADS_box[2-76];K-box[95-176];	AtSEP3	MIKC
BnaAnng23620D	BnaMADS153	chrAnn_random	27116472	27117047	-	192	21963	5.09	MADS_box[2-85];	AtAGL96	M gamma
BnaAnng28250D	BnaMADS154	chrAnn_random	32226977	32229367	+	193	22487.3	10.21	MADS_box[3-73];K-box[88-168];	AtAGL72	MIKC
BnaAnng30140D	BnaMADS155	chrAnn_random	34406075	34408520	+	243	28438.3	8.04	MADS_box[2-79];K-box[81-171];	AtABS	MIKC
BnaAnng30570D	BnaMADS156	chrAnn_random	34923871	34924245	-	125	14352.9	10.59	MADS_box[6-82];	AtAGL62	M alpha
BnaAnng31650D	BnaMADS157	chrAnn_random	36231109	36232086	+	178	21109.3	10.3	MADS_box[2-80];K-box[83-155];	AtAP3	MIKC
BnaAnng35010D	BnaMADS158	chrAnn_random	39817791	39819044	-	324	36283.2	7	MADS_box[13-91];	AtPHE1	M gamma
BnaAnng37540D	BnaMADS159	chrAnn_random	42535394	42535768	-	125	14399.9	10.65	MADS_box[6-82];	AtAGL62	M alpha
BnaAnng37950D	BnaMADS160	chrAnn_random	42970288	42971406	-	340	38106.5	4.85	MADS_box[3-83];	AtPHE1	M gamma
BnaAnng39120D	BnaMADS161	chrAnn_random	44494202	44496009	+	264	30158.4	9.47	K-box[121-204];	AtSTK	MIKC
BnaC01g01080D	BnaMADS162	chrC01	472644	475672	+	228	26304.9	9.59	MADS_box[2-78];K-box[81-172];	AtAGL21	MIKC
BnaC01g01480D	BnaMADS163	chrC01	707855	709343	+	204	23913.7	8.88	MADS_box[2-70];	AtAGL67	M delta
BnaC01g04170D	BnaMADS164	chrC01	2165927	2169037	+	241	27542.5	7.03	MADS_box[2-73];K-box[85-170];	AtAGL16	MIKC
BnaC01g11460D	BnaMADS165	chrC01	7096123	7102669	+	313	35538.2	9.98	MADS_box[78-151];K-box[164-248];	AtAG	MIKC
BnaC01g14430D	BnaMADS166	chrC01	9679368	9681079	-	171	19636.4	5.91	K-box[32-120];	AtAGL19	MIKC
BnaC01g14440D	BnaMADS167	chrC01	9681168	9682526	-	70	7825.1	10.56	MADS_box[3-66];	AtAGL19	MIKC
BnaC01g16370D	BnaMADS168	chrC01	11242770	11246056	-	222	24974.5	7.35	MADS_box[2-69];K-box[87-171];	AtAGL24	MIKC
BnaC01g17400D	BnaMADS169	chrC01	11921350	11925268	-	220	25567.6	9.81	MADS_box[3-68];K-box[88-175];	AtAGL72	MIKC
BnaC01g28010D	BnaMADS170	chrC01	25589542	25590459	-	279	32291.2	4.75	MADS_box[2-85];	AtAGL46	M gamma
BnaC01g33180D	BnaMADS171	chrC01	32400456	32401730	-	277	32067.8	7.02	MADS_box[7-78];	AtAGL62	M alpha
BnaC01g34010D	BnaMADS172	chrC01	33227653	33228687	+	290	32744.7	7.76	MADS_box[26-92];	AtAGL103	M beta
BnaC01g44480D	BnaMADS173	chrC01_random	4034316	4035059	-	230	25422.2	4.06	MADS_box[6-86];	AtAGL97	M alpha
BnaC02g00490D	BnaMADS174	chrC02	208562	212139	+	197	21800	7.57	MADS_box[2-78];K-box[76-164];	AtFLC	MIKC
BnaC02g01970D	BnaMADS175	chrC02	873546	874304	-	253	28917.8	5.28	MADS_box[2-83];	AtAGL96	M gamma
BnaC02g19360D	BnaMADS176	chrC02	15671549	15672868	-	249	27882.9	10.23	MADS_box[6-82];	AtAGL62	M alpha
BnaC02g20640D	BnaMADS177	chrC02	17190601	17198410	+	212	23917.8	8.46	MADS_box[2-78];K-box[99-180];	AtAGL12	MIKC
BnaC02g21120D	BnaMADS178	chrC02	17783349	17783635	+	67	7944.58	10.06	K-box[4-51];	AtAGL15	MIKC
BnaC02g26190D	BnaMADS179	chrC02	23623261	23624772	+	197	22309.9	9.46	MADS_box[2-85];	AtAGL80	M gamma
BnaC02g35110D	BnaMADS180	chrC02	37873830	37874791	+	174	19463.6	6.6	K-box[1-77];	AtSEP4	MIKC
BnaC02g38130D	BnaMADS181	chrC02	41100155	41100526	+	90	10371.3	11.14	MADS_box[2-61];	AtAGL79	MIKC
BnaC02g38140D	BnaMADS182	chrC02	41107355	41108947	+	198	22489.6	6.25	K-box[24-89];	AtAGL79	MIKC
BnaC02g39580D	BnaMADS183	chrC02	42474105	42474896	+	264	29064.3	4.51	MADS_box[6-69];	AtAGL74	M alpha
BnaC02g39620D	BnaMADS184	chrC02	42500777	42501568	+	264	29282.5	4.52	MADS_box[6-73];	AtAGL74	M alpha
BnaC02g40080D	BnaMADS185	chrC02	42951140	42951790	-	217	24548.2	9.82	MADS_box[2-85];	AtAGL35	M gamma
BnaC02g40410D	BnaMADS186	chrC02	43362368	43363555	+	378	42473.7	6.52	MADS_box[3-85];	AtPHE1	M gamma
BnaC02g41690D	BnaMADS187	chrC02	44491810	44494373	-	243	28615.5	7.4	MADS_box[2-79];K-box[81-171];	AtABS	MIKC
BnaC02g41870D	BnaMADS188	chrC02	44718185	44722989	-	242	27451.3	9.86	MADS_box[2-79];K-box[84-173];	AtFUL	MIKC
BnaC02g42240D	BnaMADS189	chrC02	44915695	44918385	-	243	28568.2	6.91	MADS_box[2-79];K-box[86-171];	AtABS	MIKC
BnaC02g43420D	BnaMADS190	chrC02	45609919	45614199	+	193	21330.2	8.21	MADS_box[2-70];K-box[113-164];	AtMAF3	MIKC
BnaC02g43470D	BnaMADS191	chrC02	45641023	45645061	+	193	21330.2	7.42	MADS_box[2-70];K-box[113-164];	AtMAF3	MIKC
BnaC02g43500D	BnaMADS192	chrC02	45658179	45660343	+	111	12620.6	5.32	K-box[24-52];	AtMAF4	MIKC
BnaC02g43730D	BnaMADS193	chrC02	45853960	45854988	+	290	32902.4	10.12	MADS_box[18-53];	AtAGL78	M beta
BnaC02g44500D	BnaMADS194	chrC02_random	302433	304754	-	195	23057.9	5.9	K-box[22-111];	AtAP1	MIKC
BnaC03g04170D	BnaMADS195	chrC03	2001058	2004665	-	198	21704	9.01	MADS_box[2-79];	AtFLC	MIKC
BnaC03g06030D	BnaMADS196	chrC03	2936033	2937934	-	265	30066.4	9.46	MADS_box[2-77];K-box[89-172];	AtAGL15	MIKC
BnaC03g07350D	BnaMADS197	chrC03	3485695	3488288	-	260	29563.8	8.34	MADS_box[2-77];K-box[84-173];	AtSEP1	MIKC
BnaC03g14130D	BnaMADS198	chrC03	6774975	6775799	+	275	31459	8.24	MADS_box[2-82];	AtAGL47	M beta
BnaC03g15810D	BnaMADS199	chrC03	7967991	7971982	+	220	25450.6	9.89	MADS_box[3-73];K-box[90-164];	AtAGL71	MIKC
BnaC03g15820D	BnaMADS200	chrC03	7975817	7978935	+	112	12899.8	10.08	MADS_box[3-74];	AtAGL72	MIKC
BnaC03g15830D	BnaMADS201	chrC03	7985932	7986827	+	109	12334.2	7.52	K-box[4-74];	AtAGL72	MIKC
BnaC03g16530D	BnaMADS202	chrC03	8403312	8410062	+	212	23740.9	5.08	MADS_box[2-61];K-box[125-180];	AtFLC	MIKC
BnaC03g49240D	BnaMADS203	chrC03	34174843	34177534	-	84	9371.91	10.83	MADS_box[2-79];	AtMAF2	MIKC
BnaC03g52430D	BnaMADS204	chrC03	37260585	37261792	+	162	18232.8	8.08	K-box[32-103];	AtAGL15	MIKC
BnaC03g56640D	BnaMADS205	chrC03	45928897	45932271	-	219	25731.3	9.68	MADS_box[2-79];K-box[85-174];	AtCAL	MIKC
BnaC03g57540D	BnaMADS206	chrC03	46858067	46860199	+	246	28293.1	8.43	MADS_box[2-76];K-box[95-176];	AtSEP3	MIKC
BnaC03g61140D	BnaMADS207	chrC03	50139467	50140705	+	169	19815.2	6.69	K-box[20-111];	AtAGL21	MIKC
BnaC03g62970D	BnaMADS208	chrC03	52280688	52285871	+	250	28318.9	9.96	MADS_box[15-88];K-box[101-185];	AtAG	MIKC
BnaC03g72890D	BnaMADS209	chrC03_random	1095024	1106368	-	293	33300.9	10.04	MADS_box[58-131];K-box[145-233];	AtSTK	MIKC
BnaC04g04380D	BnaMADS210	chrC04	3253568	3255628	+	242	27416.5	9.35	MADS_box[2-59];K-box[76-160];	AtAGL6	MIKC
BnaC04g04390D	BnaMADS211	chrC04	3258509	3260641	+	238	27174	9.4	MADS_box[2-73];K-box[72-156];	AtAGL6	MIKC
BnaC04g13450D	BnaMADS212	chrC04	10684932	10685126	+	65	7414.9	10.44	MADS_box[2-59];	AtAGL33	M delta
BnaC04g15630D	BnaMADS213	chrC04	13480496	13481951	-	224	25482.8	6.52	MADS_box[1-65];	AtAGL62	M alpha
BnaC04g23360D	BnaMADS214	chrC04	24466814	24474692	-	276	31552.7	9.08	MADS_box[18-81];K-box[130-213];	AtSHP1	MIKC
BnaC04g24260D	BnaMADS215	chrC04	25270463	25272216	-	260	29063.5	5.3	MADS_box[2-69];K-box[103-180];	AtAGL18	MIKC
BnaC04g26350D	BnaMADS216	chrC04	27749281	27751426	+	225	26470.9	8.27	MADS_box[2-80];K-box[83-169];	AtAP3	MIKC
BnaC04g26930D	BnaMADS217	chrC04	28171339	28172415	-	359	41155.9	6.29	MADS_box[32-93];	AtAGL75	M beta
BnaC04g28840D	BnaMADS218	chrC04	30161069	30161613	+	161	17757.8	6.95	MADS_box[5-83];	AtAGL73	M alpha
BnaC04g29000D	BnaMADS219	chrC04	30321729	30322556	-	276	30841.7	4.58	MADS_box[5-83];	AtAGL73	M alpha
BnaC04g32100D	BnaMADS220	chrC04	33881774	33882761	-	293	33832	7.42	MADS_box[25-92];	AtAGL75	M beta
BnaC04g32160D	BnaMADS221	chrC04	33927238	33928155	-	306	35128.6	6.16	MADS_box[17-84];	AtAGL75	M beta
BnaC04g35060D	BnaMADS222	chrC04	36478652	36481951	+	237	26800.1	6.08	MADS_box[2-77];K-box[93-169];	AtSVP	MIKC
BnaC04g35150D	BnaMADS223	chrC04	36582700	36585842	+	230	26233	9.98	MADS_box[2-78];K-box[81-172];	AtAGL17	MIKC
BnaC04g37430D	BnaMADS224	chrC04	38808417	38808726	+	89	9990.89	10.83	MADS_box[11-81];	AtAGL61	M alpha
BnaC04g50370D	BnaMADS225	chrC04	48074887	48078345	-	214	24362.8	9.82	MADS_box[3-76];K-box[88-171];	AtSOC1	MIKC
BnaC04g52620D	BnaMADS226	chrC04_random	467638	468858	+	172	19815.2	9.26	K-box[30-113];	AtSHP2	MIKC
BnaC04g53290D	BnaMADS227	chrC04_random	867297	870707	+	214	24367.9	9.83	MADS_box[3-78];K-box[88-171];	AtSOC1	MIKC
BnaC05g17880D	BnaMADS228	chrC05	11607469	11607957	+	163	18896.2	10.47	MADS_box[2-85];	AtAGL87	M gamma
BnaC05g21200D	BnaMADS229	chrC05	14940965	14943819	+	252	29007.9	7.57	MADS_box[2-76];K-box[95-176];	AtSEP3	MIKC
BnaC05g22890D	BnaMADS230	chrC05	16655772	16656356	+	195	21717.5	7.55	MADS_box[8-84];	AtAGL59	M alpha
BnaC05g33070D	BnaMADS231	chrC05	32541446	32542768	-	284	32621.9	8.4	MADS_box[7-78];	AtAGL62	M alpha
BnaC05g34470D	BnaMADS232	chrC05	33831323	33832393	+	357	40718.6	8.82	MADS_box[27-91];	AtAGL103	M beta
BnaC05g41400D	BnaMADS233	chrC05	39153492	39154529	+	346	39365.9	7.87	MADS_box[1-84];	AtAGL48	M gamma
BnaC05g45960D	BnaMADS234	chrC05	41648542	41649546	+	335	36921.8	7.62	MADS_box[2-85];	AtAGL80	M gamma
BnaC05g47460D	BnaMADS235	chrC05	42485797	42486378	-	194	22289.7	9.58	MADS_box[6-76];	AtAGL57	M alpha
BnaC05g48320D	BnaMADS236	chrC05	42836637	42840706	+	251	28516.5	8.55	MADS_box[2-77];K-box[84-173];	AtSEP2	MIKC
BnaC06g02000D	BnaMADS237	chrC06	2778487	2779254	+	238	26391.4	4.15	MADS_box[6-50];	AtAGL97	M alpha
BnaC06g02110D	BnaMADS238	chrC06	2871264	2872611	-	341	39443.3	9.06	MADS_box[137-210];	AtAGL89	M beta
BnaC06g02840D	BnaMADS239	chrC06	3593602	3594345	+	248	27564.5	4.15	MADS_box[6-86];	AtAGL84	M alpha
BnaC06g16910D	BnaMADS240	chrC06	19705951	19709351	+	249	28413.1	9.39	MADS_box[18-90];K-box[103-186];	AtSHP1	MIKC
BnaC06g24370D	BnaMADS241	chrC06	26157906	26158544	+	213	24126.5	7.79	MADS_box[43-109];	AtAGL60	M alpha
BnaC06g25500D	BnaMADS242	chrC06	27150009	27154346	+	278	32452.9	7.28	MADS_box[23-100];K-box[105-194];	AtAP1	MIKC
BnaC06g26390D	BnaMADS243	chrC06	28068369	28069383	+	285	31282.7	10.06	MADS_box[9-88];	AtAGL54	M beta
BnaC06g27260D	BnaMADS244	chrC06	28674667	28675301	-	134	15288.4	9.4	K-box[8-71];	AtSHP1	MIKC
BnaC06g29980D	BnaMADS245	chrC06	30792050	30795879	-	257	30123.3	8.31	MADS_box[2-79];K-box[84-173];	AtAP1	MIKC
BnaC06g30770D	BnaMADS246	chrC06	31427658	31430220	-	418	47922.1	7.24	MADS_box[78-160];	AtAGL94	M delta
BnaC06g32640D	BnaMADS247	chrC06	32747584	32750270	-	203	23082.8	6.79	MADS_box[3-78];K-box[89-170];	AtAGL12	MIKC
BnaC06g33560D	BnaMADS248	chrC06	33425342	33425983	-	214	24192.3	6.09	MADS_box[28-94];	AtAGL60	M alpha
BnaC06g38450D	BnaMADS249	chrC06	36015532	36019561	+	245	28492.4	5.81	MADS_box[2-75];	AtAGL67	M delta
BnaC06g38460D	BnaMADS250	chrC06	36027609	36031344	-	330	37652.9	4.67	MADS_box[2-75];	AtAGL66	M delta
BnaC06g40940D	BnaMADS251	chrC06_random	287242	288208	-	201	23270.6	7.81	MADS_box[20-82];	AtAGL89	M beta
BnaC07g04450D	BnaMADS252	chrC07	6920107	6930687	+	349	39549.4	9.54	MADS_box[2-79];K-box[82-142];	AtANR1	MIKC
BnaC07g11280D	BnaMADS253	chrC07	16965568	16965903	+	83	9569.54	10.15	MADS_box[2-54];	AtSEP1	MIKC
BnaC07g11290D	BnaMADS254	chrC07	16972881	16974006	+	121	14060	10.05	K-box[47-96];	AtSEP3	MIKC
BnaC07g11300D	BnaMADS255	chrC07	16990481	16992682	+	271	31583.2	9.78	MADS_box[20-94];K-box[113-194];	AtSEP3	MIKC
BnaC07g14030D	BnaMADS256	chrC07	19794665	19796876	+	336	38063.7	4.67	MADS_box[2-75];	AtAGL104	M delta
BnaC07g22060D	BnaMADS257	chrC07	28569549	28572235	+	393	44381.2	7.41	MADS_box[2-82];	AtAGL30	M delta
BnaC07g22490D	BnaMADS258	chrC07	28923303	28925702	+	257	29058.9	8.45	MADS_box[2-77];K-box[85-173];	AtSEP4	MIKC
BnaC07g25970D	BnaMADS259	chrC07	32017603	32017945	+	71	7920.33	11.99	MADS_box[2-61];	AtAGL79	MIKC
BnaC07g25980D	BnaMADS260	chrC07	32019718	32021845	+	188	21069.2	6.78	K-box[25-89];	AtAGL79	MIKC
BnaC07g27070D	BnaMADS261	chrC07	32681896	32682753	-	286	31979	4.61	MADS_box[7-87];	AtAGL84	M alpha
BnaC07g27290D	BnaMADS262	chrC07	32853457	32854340	-	263	29043.3	4.25	MADS_box[9-86];	AtAGL73	M alpha
BnaC07g28640D	BnaMADS263	chrC07	33715627	33716235	-	203	22553.9	8.61	MADS_box[2-86];	AtAGL35	M gamma
BnaC07g28670D	BnaMADS264	chrC07	33726076	33727203	-	302	34401.8	5.44	MADS_box[3-84];	AtAGL38	M gamma
BnaC07g35640D	BnaMADS265	chrC07	37983110	37983804	+	124	14284	8.94	K-box[1-61];	AtAG	MIKC
BnaC07g37750D	BnaMADS266	chrC07	39353539	39357096	-	122	14270.5	10.13	K-box[54-112];	AtAGL19	MIKC
BnaC07g38990D	BnaMADS267	chrC07	40103302	40106755	-	230	25983.7	9.85	MADS_box[14-81];K-box[99-183];	AtAGL24	MIKC
BnaC07g39660D	BnaMADS268	chrC07	40400203	40401187	-	166	19218	4.76	K-box[27-113];	AtAGL71	MIKC
BnaC07g39670D	BnaMADS269	chrC07	40402342	40402527	-	62	6938.13	10.92	MADS_box[3-60];	AtAGL72	MIKC
BnaC07g44870D	BnaMADS270	chrC07	43197472	43200945	-	241	27427.2	7.76	MADS_box[2-73];K-box[81-170];	AtAGL16	MIKC
BnaC07g49790D	BnaMADS271	chrC07_random	2192003	2195564	-	242	27508.5	9.99	MADS_box[2-79];K-box[84-173];	AtFUL	MIKC
BnaC07g49900D	BnaMADS272	chrC07_random	2271203	2274832	-	205	23362.8	7.41	MADS_box[3-67];K-box[83-155];	AtAGL71	MIKC
BnaC08g02610D	BnaMADS273	chrC08	2074814	2075614	-	267	29321.8	4.41	MADS_box[7-86];	AtAGL84	M alpha
BnaC08g02770D	BnaMADS274	chrC08	2199718	2200518	+	267	29321.8	4.41	MADS_box[7-86];	AtAGL84	M alpha
BnaC08g05830D	BnaMADS275	chrC08	8414338	8416318	-	339	38468.1	4.63	MADS_box[2-75];	AtAGL104	M delta
BnaC08g18290D	BnaMADS276	chrC08	21523667	21528687	+	519	59172.1	6.98	MADS_box[2-82];	AtAGL65	M delta
BnaC08g25160D	BnaMADS277	chrC08	26996128	26998422	-	233	27273.8	8.95	MADS_box[2-80];K-box[83-169];	AtAP3	MIKC
BnaC08g25940D	BnaMADS278	chrC08	27477663	27478532	+	231	26115.7	5.07	MADS_box[1-54];	AtAGL89	M beta
BnaC08g28320D	BnaMADS279	chrC08	29000189	29002340	+	257	28564	7.04	MADS_box[2-77];K-box[105-180];	AtAGL18	MIKC
BnaC08g29520D	BnaMADS280	chrC08	29697781	29700152	+	136	15244.3	9.99	MADS_box[17-90];K-box[103-133];	AtSHP1	MIKC
BnaC08g29530D	BnaMADS281	chrC08	29707877	29708511	+	134	15288.4	9.4	K-box[8-71];	AtSHP1	MIKC
BnaC08g32990D	BnaMADS282	chrC08	31687987	31690161	-	148	17099.7	6.29	MADS_box[2-82];	AtAGL33	M delta
BnaC08g33010D	BnaMADS283	chrC08	31692932	31693126	-	65	7400.87	10.44	MADS_box[2-59];	AtAGL33	M delta
BnaC08g33030D	BnaMADS284	chrC08	31694841	31696942	-	178	20521.6	8.67	MADS_box[2-84];	AtAGL33	M delta
BnaC08g33040D	BnaMADS285	chrC08	31700864	31701979	-	93	10697.6	9.79	MADS_box[2-80];	AtAGL33	M delta
BnaC08g34920D	BnaMADS286	chrC08	32995398	32998881	-	237	26594	6.69	MADS_box[2-77];K-box[97-170];	AtSVP	MIKC
BnaC08g37850D	BnaMADS287	chrC08	34434184	34434804	+	207	23455.2	9.94	MADS_box[44-110];	AtAGL100	M alpha
BnaC08g38880D	BnaMADS288	chrC08	34923420	34923908	-	163	18430.2	9.39	MADS_box[1-71];	AtAGL61	M alpha
BnaC08g49460D	BnaMADS289	chrC08_random	4220926	4222957	-	380	43423.9	6.32	MADS_box[2-82];	AtAGL65	M delta
BnaC09g02190D	BnaMADS290	chrC09	1209436	1212932	+	249	28031.1	9.52	MADS_box[2-79];K-box[86-153];	AtAGL79	MIKC
BnaC09g04950D	BnaMADS291	chrC09	2860065	2862464	-	246	29040.9	7.08	MADS_box[2-79];K-box[91-171];	AtABS	MIKC
BnaC09g06190D	BnaMADS292	chrC09	3728865	3729470	+	202	22500.7	9.53	MADS_box[6-72];	AtAGL57	M alpha
BnaC09g10650D	BnaMADS293	chrC09	7187665	7188299	+	134	15288.4	9.4	K-box[8-71];	AtSHP1	MIKC
BnaC09g14350D	BnaMADS294	chrC09	10944901	10945644	+	248	27451.5	5.17	MADS_box[20-95];	AtAGL55	M alpha
BnaC09g21150D	BnaMADS295	chrC09	18447916	18451330	+	492	55663.2	6.7	MADS_box[89-171];	AtAGL30	M delta
BnaC09g22090D	BnaMADS296	chrC09	19226813	19228894	+	310	35358.8	8.41	MADS_box[2-75];K-box[140-224];	AtSEP4	MIKC
BnaC09g23670D	BnaMADS297	chrC09	21207656	21211437	-	218	25056.7	9.79	MADS_box[3-79];K-box[84-172];	AtAGL14	MIKC
BnaC09g24200D	BnaMADS298	chrC09	22027204	22028430	+	202	23224.3	10.06	K-box[53-137];	AtAG	MIKC
BnaC09g34130D	BnaMADS299	chrC09	37531738	37532643	+	302	35062.8	8.53	MADS_box[10-87];	AtAGL82	M beta
BnaC09g37550D	BnaMADS300	chrC09	40786171	40787887	-	155	17590.4	9.18	MADS_box[2-80];K-box[83-139];	AtPI	MIKC
BnaC09g42060D	BnaMADS301	chrC09	43784336	43787341	+	255	28863.7	8.57	MADS_box[2-77];K-box[84-173];	AtSEP1	MIKC
BnaC09g46500D	BnaMADS302	chrC09	46345350	46350092	+	198	21988.2	6.69	MADS_box[2-78];	AtFLC	MIKC
BnaC09g46540D	BnaMADS303	chrC09	46366645	46371180	+	230	25828.8	7.05	MADS_box[2-62];	AtFLC	MIKC
BnaC09g49060D	BnaMADS304	chrC09	47619947	47620711	-	129	14593.7	8.06	MADS_box[2-66];	AtAGL96	M gamma
BnaC09g50730D	BnaMADS305	chrC09	48455762	48456856	+	202	22631.6	7.35	MADS_box[22-77];	AtAGL99	M alpha
BnaC09g52890D	BnaMADS306	chrC09_random	2620123	2622609	-	232	27090.7	10.84	MADS_box[3-73];K-box[88-171];	AtAGL72	MIKC
BnaC09g52900D	BnaMADS307	chrC09_random	2634945	2639038	-	182	21178.5	5.95	MADS_box[3-37];K-box[52-134];	AtAGL71	MIKC
BnaCnng07450D	BnaMADS308	chrCnn_random	6780208	6782018	-	259	28977.5	7.9	MADS_box[2-72];K-box[106-180];	AtAGL18	MIKC
BnaCnng07880D	BnaMADS309	chrCnn_random	7265939	7270566	+	212	23885.5	8.06	MADS_box[2-78];	AtAGL12	MIKC
BnaCnng10910D	BnaMADS310	chrCnn_random	10123533	10125357	-	245	28641.9	7.66	MADS_box[2-79];K-box[86-153];	AtAGL63	MIKC
BnaCnng29230D	BnaMADS311	chrCnn_random	27647558	27657151	-	222	25158.7	9.09	MADS_box[3-70];K-box[87-170];	AtAGL19	MIKC
BnaCnng32170D	BnaMADS312	chrCnn_random	30532214	30532753	+	180	20230.8	5.05	MADS_box[2-76];	AtAGL91	M alpha
BnaCnng36180D	BnaMADS313	chrCnn_random	34657077	34659285	-	204	23448.2	9.41	MADS_box[2-80];K-box[83-160];	AtPI	MIKC
BnaCnng36860D	BnaMADS314	chrCnn_random	35179195	35179398	+	68	7421.71	8.88	MADS_box[2-59];	AtAGL6	MIKC
BnaCnng36870D	BnaMADS315	chrCnn_random	35184649	35185074	+	74	8627.05	10.41	K-box[1-71];	AtAGL6	MIKC
BnaCnng36880D	BnaMADS316	chrCnn_random	35198162	35204681	-	214	24468.9	9.63	MADS_box[3-78];K-box[83-171];	AtSOC1	MIKC
BnaCnng38710D	BnaMADS317	chrCnn_random	37386685	37387873	-	280	32057.1	9.3	MADS_box[7-76];	AtAGL62	M alpha
BnaCnng46740D	BnaMADS318	chrCnn_random	46166465	46167573	-	159	18559	8.82	K-box[62-145];	AtSTK	MIKC
BnaCnng47860D	BnaMADS319	chrCnn_random	47134353	47135433	-	288	32964.2	7.6	MADS_box[27-93];	AtAGL75	M beta
BnaCnng49300D	BnaMADS320	chrCnn_random	48769482	48772027	+	220	25211.3	9.07	MADS_box[3-67];K-box[88-176];	AtAGL72	MIKC
BnaCnng52790D	BnaMADS321	chrCnn_random	52372173	52372914	-	100	11902.8	9.89	K-box[35-94];	AtFUL	MIKC
BnaCnng53290D	BnaMADS322	chrCnn_random	53002255	53003520	-	392	44138.1	5.02	MADS_box[40-92];	AtAGL36	M gamma
BnaCnng56130D	BnaMADS323	chrCnn_random	56071153	56073235	-	266	30332.3	9.13	MADS_box[3-76];K-box[88-173];	AtAGL15	MIKC
BnaCnng56720D	BnaMADS324	chrCnn_random	56604444	56608020	+	423	47719.6	8.42	MADS_box[161-222];	AtAGL93	M beta
BnaCnng57290D	BnaMADS325	chrCnn_random	57077819	57081030	+	151	17303	10.66	MADS_box[3-71];K-box[83-141];	AtAGL19	MIKC
BnaCnng60900D	BnaMADS326	chrCnn_random	60770601	60771571	-	298	34220.6	6.61	MADS_box[27-91];	AtAGL75	M beta
BnaCnng64580D	BnaMADS327	chrCnn_random	64343407	64344652	+	169	19759.2	6.81	K-box[20-111];	AtAGL21	MIKC
BnaCnng72100D	BnaMADS328	chrCnn_random	72501269	72501832	-	188	21325.2	9.04	MADS_box[6-64];	AtAGL57	M alpha
BnaCnng74980D	BnaMADS329	chrCnn_random	75935032	75935547	-	172	19868.8	8.93	MADS_box[3-84];	AtPHE1	M gamma
BnaUnng02030D	BnaMADS330	chrUnn_random	2719916	2720433	-	138	15757.4	10.34	MADS_box[62-104];	AtAGL18	MIKC
BnaUnng02600D	BnaMADS331	chrUnn_random	3640472	3641272	-	267	29455	4.66	MADS_box[7-86];	AtAGL84	M alpha
BnaUnng05090D	BnaMADS332	chrUnn_random	7793665	7794260	-	75	8440.66	9.63	MADS_box[17-75];	AtSHP2	MIKC
BniB01g001370.2N.1	BniMADS1	B1	683814	686217	+	213	24371.8	9.65	MADS_box[3-76];K-box[88-171];	AtSOC1	MIKC
BniB01g009830.2N.1	BniMADS2	B1	5003320	5003883	-	187	21588.5	6.56	MADS_box[2-70];	AtAGL29	M alpha
BniB01g018350.2N.1	BniMADS3	B1	10386143	10386682	-	179	20358.9	10.64	MADS_box[10-84];	AtAGL61	M alpha
BniB01g021370.2N.1	BniMADS4	B1	12729529	12732491	-	233	26801.5	9.85	MADS_box[2-84];K-box[87-177];	AtAGL17	MIKC
BniB01g021480.2N.1	BniMADS5	B1	12788975	12791801	-	241	27419.8	5.13	MADS_box[2-75];K-box[95-170];	AtSVP	MIKC
BniB01g024430.2N.1	BniMADS6	B1	15042307	15043257	+	316	36478	8.1	MADS_box[19-59];	AtAGL75	M beta
BniB01g026910.2N.1	BniMADS7	B1	16951457	16952494	+	345	39435.2	6.25	MADS_box[31-92];	AtAGL75	M beta
BniB01g026990.2N.1	BniMADS8	B1	17026751	17027665	+	304	35211.5	5.25	MADS_box[2-60];	AtAGL75	M beta
BniB01g027200.2N.1	BniMADS9	B1	17120478	17121419	-	313	36531.3	5.69	MADS_box[4-65];	AtAGL75	M beta
BniB01g027440.2N.1	BniMADS10	B1	17367876	17368745	-	289	33278.5	8.3	MADS_box[20-86];	AtAGL75	M beta
BniB01g044280.2N.1	BniMADS11	B1	48638765	48640080	-	281	32396.6	8.24	MADS_box[7-78];	AtAGL62	M alpha
BniB01g045790.2N.1	BniMADS12	B1	49569169	49570275	+	368	41885.2	8.94	MADS_box[29-93];	AtAGL103	M beta
BniB01g053220.2N.1	BniMADS13	B1	53455072	53456094	+	340	39080.6	8.34	MADS_box[1-83];	AtAGL48	M gamma
BniB01g057810.2N.1	BniMADS14	B1	55525006	55525980	+	324	36078.6	7.69	MADS_box[2-85];	AtAGL80	M gamma
BniB01g057820.2N.1	BniMADS15	B1	55527705	55528586	+	272	31527.7	8.47	MADS_box[2-85];	AtAGL45	M gamma
BniB01g059360.2N.1	BniMADS16	B1	56288627	56289208	-	193	22312.6	9.27	MADS_box[6-77];	AtAGL57	M alpha
BniB01g061120.2N.1	BniMADS17	B1	57168806	57178432	-	217	25256.9	8.68	MADS_box[2-77];K-box[84-173];	AtSEP2	MIKC
BniB02g014780.2N.1	BniMADS18	B2	8987031	8988056	+	341	38947.9	6.85	MADS_box[21-87];	AtAGL75	M beta
BniB02g018990.2N.1	BniMADS19	B2	12466155	12469367	+	241	27244.6	5.29	MADS_box[2-77];K-box[97-170];	AtSVP	MIKC
BniB02g019070.2N.1	BniMADS20	B2	12621451	12629896	+	213	24166.6	9.96	MADS_box[2-78];	AtAGL17	MIKC
BniB02g022890.2N.1	BniMADS21	B2	17226846	17227597	-	103	11934.8	10.08	MADS_box[12-54];	AtAGL61	MIKC
BniB02g022910.2N.1	BniMADS22	B2	17248505	17249655	+	265	29846.4	9.19	MADS_box[9-83];	AtAGL61	M alpha
BniB02g029370.2N.1	BniMADS23	B2	38005398	38015551	-	339	39508.7	10.21	MADS_box[3-74];K-box[89-157];MADS_box[195-264];	AtAGL71	MIKC
BniB02g038330.2N.1	BniMADS24	B2	45449942	45450847	+	301	34949.8	8.31	MADS_box[10-88];	AtAGL82	M beta
BniB02g040200.2N.1	BniMADS25	B2	46461937	46463121	+	273	31479.6	9.51	MADS_box[7-75];	AtAGL62	M alpha
BniB02g042520.2N.1	BniMADS26	B2	47901426	47903466	-	208	24117	9.16	MADS_box[2-80];K-box[83-165];	AtPI	MIKC
BniB02g046950.2N.1	BniMADS27	B2	50176136	50176318	+	61	7021.24	10.62	MADS_box[2-61];	AtSEP3	MIKC
BniB02g047020.2N.1	BniMADS28	B2	50199179	50199361	+	61	7021.24	10.62	MADS_box[2-61];	AtSEP3	MIKC
BniB02g048780.2N.1	BniMADS29	B2	50952209	50953948	+	260	29469.5	9.02	MADS_box[2-76];K-box[84-168];	AtAGL15	MIKC
BniB02g051740.2N.1	BniMADS30	B2	52376885	52387165	+	197	22118.4	7.15	MADS_box[2-78];	AtFLC	MIKC
BniB02g054290.2N.1	BniMADS31	B2	53505607	53506353	-	248	28225	4.85	MADS_box[2-85];	AtAGL96	M gamma
BniB02g054540.2N.1	BniMADS32	B2	53612615	53613319	+	234	26915.5	4.91	MADS_box[1-60];	AtAGL96	M gamma
BniB02g055910.2N.1	BniMADS33	B2	54160618	54162207	-	529	58362.9	4.1	MADS_box[5-80];	AtAGL99	M alpha
BniB02g063120.2N.1	BniMADS34	B2	58089936	58090716	-	161	18943.9	9.68	MADS_box[2-73];	AtAGL102	M alpha
BniB02g065710.2N.1	BniMADS35	B2	59499709	59501782	+	380	42860.3	6.8	MADS_box[2-73];	AtAGL30	M delta
BniB02g066040.2N.1	BniMADS36	B2	59671799	59673865	+	256	29088.8	9.25	MADS_box[2-77];K-box[85-173];	AtSEP4	MIKC
BniB02g068980.2N.1	BniMADS37	B2	61228793	61229108	+	70	7920.33	11.99	MADS_box[2-61];	AtAGL79	MIKC
BniB02g068990.2N.1	BniMADS38	B2	61231147	61232696	+	187	20958.9	6.28	K-box[24-89];	AtAGL79	MIKC
BniB02g070150.2N.1	BniMADS39	B2	61717653	61718567	-	304	33912	4.51	MADS_box[9-85];	AtAGL84	M alpha
BniB02g070390.2N.1	BniMADS40	B2	61831522	61832529	-	335	36980.1	4.23	MADS_box[9-86];	AtAGL73	M alpha
BniB02g071620.2N.1	BniMADS41	B2	62510329	62514668	-	251	28692.3	9.91	MADS_box[19-92];K-box[105-189];	AtAG	MIKC
BniB02g075810.2N.1	BniMADS42	B2	64463617	64466383	-	219	25390.1	6.53	MADS_box[3-67];K-box[83-176];	AtAGL72	MIKC
BniB02g076190.2N.1	BniMADS43	B2	64662709	64665881	+	241	27422.4	9.99	MADS_box[2-79];K-box[84-173];	AtFUL	MIKC
BniB02g076490.2N.1	BniMADS44	B2	64812325	64814494	+	257	30322	6.87	MADS_box[18-95];K-box[102-187];	AtABS	MIKC
BniB02g078720.2N.1	BniMADS45	B2	65843248	65843859	+	203	22562.1	7.89	MADS_box[1-68];	AtAGL35	M gamma
BniB02g080150.2N.1	BniMADS46	B2	66512614	66516866	-	219	25022.6	9.95	MADS_box[3-71];K-box[83-170];	AtAGL19	MIKC
BniB02g081240.2N.1	BniMADS47	B2	67088620	67091180	-	221	25188.7	7.42	MADS_box[2-69];K-box[87-171];	AtAGL24	MIKC
BniB02g081860.2N.1	BniMADS48	B2	67335823	67336747	-	152	17523	4.98	K-box[23-111];	AtAGL71	MIKC
BniB02g081870.2N.1	BniMADS49	B2	67337663	67337972	-	72	8170.59	10.41	MADS_box[3-62];	AtAGL72	MIKC
BniB02g086880.2N.1	BniMADS50	B2	69487929	69490885	-	240	27436.2	8.7	MADS_box[2-73];K-box[81-170];	AtAGL16	MIKC
BniB03g007810.2N.1	BniMADS51	B3	3066888	3068793	+	267	30788	7.63	MADS_box[2-82];	AtAGL65	M delta
BniB03g012800.2N.1	BniMADS52	B3	5284188	5286547	+	219	25415.3	8.37	MADS_box[3-68];K-box[88-176];	AtAGL72	MIKC
BniB03g014570.2N.1	BniMADS53	B3	6237150	6240135	-	228	26420	9.33	MADS_box[2-78];K-box[81-171];	AtAGL21	MIKC
BniB03g017850.2N.1	BniMADS54	B3	7830492	7832542	-	250	29069.8	7.49	MADS_box[2-76];K-box[94-175];	AtSEP3	MIKC
BniB03g018600.2N.1	BniMADS55	B3	8150847	8154007	-	215	25489.1	9.81	MADS_box[2-79];K-box[85-175];	AtCAL	MIKC
BniB03g019980.2N.1	BniMADS56	B3	8756480	8758420	+	338	38374.9	4.58	MADS_box[2-75];	AtAGL104	M delta
BniB03g021460.2N.1	BniMADS57	B3	9620183	9624827	+	221	25136.6	8.66	MADS_box[3-70];K-box[87-170];	AtAGL19	MIKC
BniB03g024500.2N.1	BniMADS58	B3	11016910	11017452	+	180	20625.3	5.53	MADS_box[2-69];	AtAGL91	M alpha
BniB03g026280.2N.1	BniMADS59	B3	11944977	11945510	+	177	20296.2	9.84	MADS_box[10-82];	AtAGL61	M alpha
BniB03g027440.2N.1	BniMADS60	B3	12503762	12504382	-	206	23507	9.57	MADS_box[44-101];	AtAGL100	M alpha
BniB03g028260.2N.1	BniMADS61	B3	12908995	12911225	+	371	42526.7	6.64	MADS_box[2-82];	AtAGL65	M delta
BniB03g030020.2N.1	BniMADS62	B3	13930851	13932865	-	326	37220.9	4.72	MADS_box[2-75];	AtAGL104	M delta
BniB03g030350.2N.1	BniMADS63	B3	14161391	14161879	+	162	19038.4	10.39	MADS_box[2-85];	AtAGL87	M gamma
BniB03g032520.2N.1	BniMADS64	B3	15364464	15366404	+	236	27283.1	7.97	MADS_box[2-76];K-box[95-160];	AtSEP3	MIKC
BniB03g032530.2N.1	BniMADS65	B3	15371782	15373882	+	253	29423.3	7.61	MADS_box[2-76];K-box[95-176];	AtSEP3	MIKC
BniB03g039730.2N.1	BniMADS66	B3	19868212	19868853	+	213	24337.7	8.17	MADS_box[56-98];	AtAGL60	M alpha
BniB03g040140.2N.1	BniMADS67	B3	20198239	20200346	+	211	23962.8	8.45	MADS_box[2-78];K-box[102-180];	AtAGL12	MIKC
BniB03g041620.2N.1	BniMADS68	B3	21118225	21122100	+	256	30228.3	8.58	MADS_box[2-79];K-box[84-173];	AtAP1	MIKC
BniB03g042520.2N.1	BniMADS69	B3	21813229	21813771	+	180	20523.4	8.46	MADS_box[22-88];	AtAGL54	M beta
BniB03g046510.2N.1	BniMADS70	B3	24324143	24328121	-	256	30260.4	8.3	MADS_box[2-79];K-box[84-173];	AtAP1	MIKC
BniB03g047030.2N.1	BniMADS71	B3	24671642	24673403	-	348	39578.9	5.94	MADS_box[2-54];	AtAGL94	M delta
BniB03g049490.2N.1	BniMADS72	B3	26162701	26165397	-	211	24054.9	8.45	MADS_box[3-78];K-box[92-180];	AtAGL12	MIKC
BniB03g050590.2N.1	BniMADS73	B3	26979737	26980375	-	212	24060.2	5.22	MADS_box[28-94];	AtAGL60	M alpha
BniB03g057250.2N.1	BniMADS74	B3	31082690	31084730	-	329	37675.9	4.73	MADS_box[2-75];	AtAGL66	M delta
BniB03g060840.2N.1	BniMADS75	B3	40202852	40207065	+	152	17438.2	10.25	MADS_box[2-79];K-box[82-142];	AtANR1	MIKC
BniB03g067680.2N.1	BniMADS76	B3	52475517	52476303	+	140	16925.1	7.3	K-box[5-86];	AtSEP3	MIKC
BniB04g000830.2N.1	BniMADS77	B4	403944	404978	-	344	39807.1	9.75	MADS_box[18-53];	AtAGL78	M beta
BniB04g001020.2N.1	BniMADS78	B4	491751	495971	-	145	16508.4	10.32	MADS_box[2-71];	AtMAF4	MIKC
BniB04g001030.2N.1	BniMADS79	B4	497678	501119	-	198	22461	9.64	MADS_box[2-78];	AtMAF4	MIKC
BniB04g001040.2N.1	BniMADS80	B4	503639	507670	-	192	21329.2	9.05	MADS_box[2-71];K-box[113-164];	AtMAF3	MIKC
BniB04g002420.2N.1	BniMADS81	B4	1171910	1175347	-	209	24738.3	9.32	MADS_box[3-78];K-box[87-170];	AtAGL42	MIKC
BniB04g002690.2N.1	BniMADS82	B4	1333661	1335911	+	164	19138.3	9.92	MADS_box[3-68];K-box[88-155];	AtAGL72	MIKC
BniB04g002990.2N.1	BniMADS83	B4	1450450	1452171	+	100	11644.2	6.78	K-box[4-66];	AtFUL	MIKC
BniB04g003160.2N.1	BniMADS84	B4	1534597	1536756	+	242	28295.2	7.06	MADS_box[2-79];K-box[84-171];	AtABS	MIKC
BniB04g004190.2N.1	BniMADS85	B4	2107192	2108439	-	415	47059.1	5.27	MADS_box[3-85];	AtPHE1	M gamma
BniB04g004460.2N.1	BniMADS86	B4	2206708	2207928	+	292	32919.2	7.23	MADS_box[3-83];	AtAGL38	M gamma
BniB04g004530.2N.1	BniMADS87	B4	2244346	2244996	+	216	24683.4	9.76	MADS_box[2-85];	AtAGL35	M gamma
BniB04g006350.2N.1	BniMADS88	B4	3114477	3118320	-	248	27912	9.24	MADS_box[2-78];K-box[86-173];	AtAGL79	MIKC
BniB04g008560.2N.1	BniMADS89	B4	4083572	4085701	-	270	30893.8	9.25	MADS_box[2-80];K-box[85-173];	AtSEP4	MIKC
BniB04g013980.2N.1	BniMADS90	B4	6786932	6789062	-	286	32955.3	9.22	MADS_box[26-101];K-box[109-197];	AtSEP4	MIKC
BniB04g014300.2N.1	BniMADS91	B4	6941080	6943079	-	377	42604.9	6.43	MADS_box[2-84];	AtAGL30	M delta
BniB04g020500.2N.1	BniMADS92	B4	10648049	10648645	+	198	22087.6	4.6	MADS_box[17-80];	AtAGL55	M alpha
BniB04g020580.2N.1	BniMADS93	B4	10693252	10694623	-	229	25378.3	6.63	MADS_box[5-80];	AtAGL55	M alpha
BniB04g033340.2N.1	BniMADS94	B4	17736592	17739597	+	370	42725.4	6.01	MADS_box[2-83];	AtAGL65	M delta
BniB04g037720.2N.1	BniMADS95	B4	20185184	20185672	+	162	18948.2	10.3	MADS_box[2-85];	AtAGL87	M gamma
BniB04g040500.2N.1	BniMADS96	B4	22087958	22090369	+	221	26424.3	10.25	MADS_box[2-76];K-box[86-175];	AtCAL	MIKC
BniB04g041680.2N.1	BniMADS97	B4	22934613	22937015	+	252	29218.1	8	MADS_box[2-76];K-box[92-175];	AtSEP3	MIKC
BniB04g044810.2N.1	BniMADS98	B4	25267877	25268419	+	180	19843.3	7.1	MADS_box[8-80];	AtAGL59	M alpha
BniB04g044830.2N.1	BniMADS99	B4	25275022	25275564	+	180	19842.4	8.58	MADS_box[8-80];	AtAGL59	M alpha
BniB04g044840.2N.1	BniMADS100	B4	25277954	25278496	+	180	19810.3	8.71	MADS_box[8-80];	AtAGL59	M alpha
BniB04g044850.2N.1	BniMADS101	B4	25280871	25281413	+	180	19868.4	8.47	MADS_box[8-80];	AtAGL59	M alpha
BniB04g044860.2N.1	BniMADS102	B4	25283859	25284332	+	157	17292.3	5.53	MADS_box[2-57];	AtAGL59	M alpha
BniB04g045040.2N.1	BniMADS103	B4	25447000	25447542	+	180	20095.8	8.87	MADS_box[9-85];	AtAGL59	M alpha
BniB04g046970.2N.1	BniMADS104	B4	27265887	27267682	+	218	25223.2	10.21	MADS_box[2-79];K-box[99-135];	AtAGL63	MIKC
BniB04g059590.2N.1	BniMADS105	B4	50954790	50955563	+	257	28691	4.04	MADS_box[6-85];	AtAGL84	M alpha
BniB04g059600.2N.1	BniMADS106	B4	50957925	50958428	-	167	19551.2	10.98	MADS_box[21-87];	AtAGL101	M beta
BniB04g060580.2N.1	BniMADS107	B4	51684983	51685753	-	256	28609.7	4.07	MADS_box[6-85];	AtAGL84	M alpha
BniB04g062080.2N.1	BniMADS108	B4	53097283	53098038	+	83	9604.13	7.19	MADS_box[13-54];	AtAGL54	M beta
BniB04g062280.2N.1	BniMADS109	B4	53227279	53228049	+	256	28493.7	4.03	MADS_box[6-85];	AtAGL84	M alpha
BniB04g062440.2N.1	BniMADS110	B4	53319790	53320569	-	259	28782.9	4.07	MADS_box[6-85];	AtAGL84	M alpha
BniB05g001150.2N.1	BniMADS111	B5	588505	591813	+	231	26787.2	8.47	MADS_box[2-78];K-box[81-171];	AtAGL21	MIKC
BniB05g001490.2N.1	BniMADS112	B5	828483	829921	+	122	14463.8	9.53	MADS_box[2-57];	AtAGL104	M delta
BniB05g004070.2N.1	BniMADS113	B5	2191040	2193623	+	240	27626.5	8.48	MADS_box[2-74];K-box[81-170];	AtAGL16	MIKC
BniB05g011830.2N.1	BniMADS114	B5	5664706	5667114	+	219	24932.8	9.81	MADS_box[3-68];K-box[88-175];	AtAGL71	MIKC
BniB05g012660.2N.1	BniMADS115	B5	5975848	5978718	+	221	24932.5	5.95	MADS_box[2-69];K-box[87-171];	AtAGL24	MIKC
BniB05g014200.2N.1	BniMADS116	B5	6747758	6750834	+	221	25231.7	9.04	MADS_box[3-70];K-box[87-171];	AtAGL19	MIKC
BniB05g017420.2N.1	BniMADS117	B5	8332553	8336664	-	252	28864.5	9.7	MADS_box[18-91];K-box[104-188];	AtAG	MIKC
BniB05g028770.2N.1	BniMADS118	B5	14140817	14141572	-	251	28891	8.2	MADS_box[2-83];	AtAGL96	M gamma
BniB05g035440.2N.1	BniMADS119	B5	18390236	18390558	-	78	8946.12	9.95	MADS_box[1-29];	AtAGL47	M beta
BniB05g040690.2N.1	BniMADS120	B5	21913607	21914692	+	273	31215	7.07	MADS_box[7-77];	AtAGL62	M alpha
BniB05g040740.2N.1	BniMADS121	B5	21941637	21945344	+	187	21110.6	9.25	MADS_box[1-66];	AtAGL62	M alpha
BniB05g040800.2N.1	BniMADS122	B5	22002932	22004076	+	259	29194.8	7.41	MADS_box[1-68];	AtAGL62	M alpha
BniB05g040830.2N.1	BniMADS123	B5	22030273	22031138	+	167	19205.1	9.96	MADS_box[1-69];	AtAGL62	M alpha
BniB05g040850.2N.1	BniMADS124	B5	22051413	22052278	+	167	19205.1	9.96	MADS_box[1-69];	AtAGL62	M alpha
BniB05g043210.2N.1	BniMADS125	B5	23710497	23712193	-	198	22508.9	8.59	MADS_box[2-80];K-box[81-139];	AtPI	MIKC
BniB05g066070.2N.1	BniMADS126	B5	61099358	61103838	-	223	26392.1	9.78	MADS_box[2-79];K-box[84-173];	AtAP1	MIKC
BniB05g068780.2N.1	BniMADS127	B5	63422918	63425160	+	211	23954.8	8.03	MADS_box[2-78];K-box[99-180];	AtAGL12	MIKC
BniB05g069770.2N.1	BniMADS128	B5	64214317	64215012	-	231	26310.8	5.58	MADS_box[43-109];	AtAGL60	M alpha
BniB06g001770.2N.1	BniMADS129	B6	829978	833006	+	244	27990.5	9.4	MADS_box[17-90];K-box[103-186];	AtSHP2	MIKC
BniB06g004050.2N.1	BniMADS130	B6	2044918	2046708	+	255	29282	9.06	MADS_box[2-78];K-box[82-171];	AtAGL6	MIKC
BniB06g004060.2N.1	BniMADS131	B6	2048456	2050876	-	213	24367.9	9.83	MADS_box[3-78];K-box[88-171];	AtSOC1	MIKC
BniB06g005220.2N.1	BniMADS132	B6	2567866	2568222	-	118	12987.1	11.71	MADS_box[6-82];	AtAGL97	M alpha
BniB06g010470.2N.1	BniMADS133	B6	5290981	5298179	+	210	24576.2	9.26	MADS_box[3-78];K-box[87-170];	AtAGL42	MIKC
BniB06g013360.2N.1	BniMADS134	B6	6764817	6768320	+	199	22611.9	8.41	MADS_box[2-78];K-box[110-164];	AtMAF3	MIKC
BniB06g013370.2N.1	BniMADS135	B6	6774736	6778439	+	200	22591.9	5.93	MADS_box[2-71];K-box[88-160];	AtMAF4	MIKC
BniB06g017600.2N.1	BniMADS136	B6	9516284	9518248	+	237	26824.1	8.8	MADS_box[7-70];	AtAGL40	M alpha
BniB06g017630.2N.1	BniMADS137	B6	9547290	9549208	+	223	25213.1	5.75	MADS_box[1-65];	AtAGL40	M alpha
BniB06g017660.2N.1	BniMADS138	B6	9588025	9589989	+	238	26980.3	8.8	MADS_box[7-70];	AtAGL40	M alpha
BniB06g017720.2N.1	BniMADS139	B6	9630141	9632063	+	223	25160	6.12	MADS_box[1-47];	AtAGL40	M alpha
BniB06g054560.2N.1	BniMADS140	B6	53446376	53449111	-	248	28306.9	9.39	MADS_box[18-90];K-box[103-187];	AtSHP1	MIKC
BniB06g055870.2N.1	BniMADS141	B6	54076112	54077828	-	259	29301.8	5.76	MADS_box[2-69];K-box[103-180];	AtAGL18	MIKC
BniB06g062200.2N.1	BniMADS142	B6	57396332	57398310	+	242	28002.5	7.81	MADS_box[3-78];K-box[87-152];	AtAGL13	MIKC
BniB06g063260.2N.1	BniMADS143	B6	57881142	57883755	-	248	28249.8	9.24	MADS_box[18-90];K-box[103-187];	AtSHP1	MIKC
BniB06g063960.2N.1	BniMADS144	B6	58217066	58218704	-	258	28629.9	5	MADS_box[2-69];K-box[102-179];	AtAGL18	MIKC
BniB06g065460.2N.1	BniMADS145	B6	59012335	59014086	+	224	26312.7	8.66	MADS_box[2-80];K-box[83-169];	AtAP3	MIKC
BniB07g002160.2N.1	BniMADS146	B7	2051044	2051808	+	254	29196	7.96	MADS_box[13-87];	AtAGL93	M beta
BniB07g002170.2N.1	BniMADS147	B7	2053497	2054267	-	256	28430.5	4.02	MADS_box[6-85];	AtAGL84	M alpha
BniB07g005670.2N.1	BniMADS148	B7	4914716	4915477	-	254	28334.6	4.65	MADS_box[7-86];	AtAGL84	M alpha
BniB07g005680.2N.1	BniMADS149	B7	4918135	4918745	-	204	22651.6	4.76	MADS_box[7-86];	AtAGL84	M alpha
BniB07g006100.2N.1	BniMADS150	B7	5211301	5211675	+	124	13803.4	7.51	MADS_box[7-54];	AtAGL84	M alpha
BniB07g006120.2N.1	BniMADS151	B7	5237200	5237987	+	247	27698.9	4.31	MADS_box[7-86];	AtAGL84	M alpha
BniB07g008590.2N.1	BniMADS152	B7	7903459	7904274	+	271	30972.7	6.94	MADS_box[10-95];	AtAGL89	M beta
BniB07g023870.2N.1	BniMADS153	B7	37064901	37069188	+	253	28772.3	9.9	MADS_box[19-92];K-box[105-189];	AtAG	MIKC
BniB07g030050.2N.1	BniMADS154	B7	40965231	40966277	-	348	39834.8	7.39	MADS_box[21-85];	AtAGL103	M beta
BniB07g036890.2N.1	BniMADS155	B7	44783342	44789722	+	234	26531.3	8.93	MADS_box[2-79];K-box[86-157];	AtAGL79	MIKC
BniB07g040860.2N.1	BniMADS156	B7	47003088	47005243	-	179	20885.8	9.64	MADS_box[2-54];K-box[53-129];	AtABS	MIKC
BniB07g040990.2N.1	BniMADS157	B7	47080424	47091332	-	241	27423.2	9.87	MADS_box[2-79];K-box[84-173];	AtFUL	MIKC
BniB07g041400.2N.1	BniMADS158	B7	47359183	47360920	+	100	11697.3	9.42	MADS_box[3-78];	AtAGL42	MIKC
BniB07g042610.2N.1	BniMADS159	B7	47991893	47992447	+	184	20984.7	6.8	MADS_box[6-71];	AtAGL57	M alpha
BniB07g045520.2N.1	BniMADS160	B7	49370489	49371349	-	259	30006	5.4	MADS_box[2-85];	AtAGL46	M gamma
BniB07g051090.2N.1	BniMADS161	B7	52737608	52739414	-	265	30506.2	8.15	MADS_box[7-78];	AtAGL62	M alpha
BniB07g051890.2N.1	BniMADS162	B7	53109464	53110375	+	303	34839.3	7.92	MADS_box[38-103];	AtAGL103	M beta
BniB07g059940.2N.1	BniMADS163	B7	56737143	56739096	+	625	70318	5.92	MADS_box[2-83];	AtAGL46	M gamma
BniB07g060210.2N.1	BniMADS164	B7	56880010	56880603	-	197	22360	5.25	MADS_box[6-76];	AtAGL57	M alpha
BniB07g061420.2N.1	BniMADS165	B7	57455403	57457298	+	252	28744.6	8.12	MADS_box[2-77];K-box[84-173];	AtSEP2	MIKC
BniB08g004880.2N.1	BniMADS166	B8	2357895	2360978	+	222	24377.9	6.54	MADS_box[28-103];	AtFLC	MIKC
BniB08g006490.2N.1	BniMADS167	B8	3192254	3193829	-	266	30217.3	9.03	MADS_box[2-76];K-box[88-173];	AtAGL15	MIKC
BniB08g007580.2N.1	BniMADS168	B8	3635331	3637511	-	249	28492.4	8.44	MADS_box[2-77];K-box[84-173];	AtSEP1	MIKC
BniB08g010370.2N.1	BniMADS169	B8	4825715	4827729	+	208	24083.9	9.41	MADS_box[2-80];K-box[83-165];	AtPI	MIKC
BniB08g015000.2N.1	BniMADS170	B8	6874794	6875600	+	268	30590.7	7.61	MADS_box[2-78];	AtAGL47	M beta
BniB08g018560.2N.1	BniMADS171	B8	8842751	8842939	+	62	6946.12	10.81	MADS_box[2-61];	AtFLC	MIKC
BniB08g018580.2N.1	BniMADS172	B8	8860283	8862177	+	119	13322.4	4.33	K-box[55-91];	AtFLC	MIKC
BniB08g029490.2N.1	BniMADS173	B8	15522614	15522811	-	65	7325.59	11.17	MADS_box[3-47];	AtAGL71	M alpha
BniB08g029500.2N.1	BniMADS174	B8	15532544	15544135	-	373	43579.8	10.11	MADS_box[3-75];K-box[90-171];MADS_box[203-275];K-box[288-371];	AtAGL71	MIKC
BniB08g029760.2N.1	BniMADS175	B8	15706256	15707030	+	128	14616.7	6.52	K-box[1-54];	AtAGL6	MIKC
BniB08g029770.2N.1	BniMADS176	B8	15711716	15714187	-	213	24421.9	9.67	MADS_box[3-78];K-box[83-171];	AtSOC1	MIKC
BniB08g048520.2N.1	BniMADS177	B8	31566931	31567848	+	305	34870.4	8.8	MADS_box[2-85];	AtAGL80	M gamma
BniB08g049570.2N.1	BniMADS178	B8	32612891	32616717	-	221	25334.9	9.84	MADS_box[3-79];K-box[84-172];	AtAGL14	MIKC
BniB08g052730.2N.1	BniMADS179	B8	36827204	36829662	+	230	26269.8	9.75	MADS_box[2-75];K-box[88-171];	AtSTK	MIKC
BniB08g068600.2N.1	BniMADS180	B8	62802714	62804625	-	232	27282.8	8.95	MADS_box[2-80];K-box[83-169];	AtAP3	MIKC
BniB08g072090.2N.1	BniMADS181	B8	64628899	64630753	+	256	28620.1	7.02	MADS_box[2-77];K-box[104-179];	AtAGL18	MIKC
BniB08g073320.2N.1	BniMADS182	B8	65182416	65184925	+	251	28677.2	9.71	MADS_box[17-90];K-box[103-187];	AtSHP1	MIKC
BniS07030g030.2N.1	BniMADS183	utg7030	32060	32629	-	189	21729	10.67	MADS_box[25-92];	AtAGL81	M beta
BniS07030g160.2N.1	BniMADS184	utg7030	99479	100411	-	310	35774.1	5.43	MADS_box[2-60];	AtAGL75	M beta
BolC1t00122H	BolMADS1	C1	603333	606363	+	228	26304.9	9.59	MADS_box[2-78];K-box[81-172];	AtAGL21	MIKC
BolC1t00163H	BolMADS2	C1	853152	854640	+	204	23913.7	8.88	MADS_box[2-70];	AtAGL67	M delta
BolC1t00443H	BolMADS3	C1	2412659	2415413	+	241	27504.3	7.03	MADS_box[2-73];K-box[81-170];	AtAGL16	MIKC
BolC1t01273H	BolMADS4	C1	7654825	7659531	+	303	34301.9	9.85	MADS_box[68-141];K-box[154-238];	AtAG	MIKC
BolC1t01688H	BolMADS5	C1	11041000	11044159	-	222	25269.8	9.05	MADS_box[3-70];K-box[83-171];	AtAGL19	MIKC
BolC1t01913H	BolMADS6	C1	12870641	12873198	-	220	24767.2	8.04	MADS_box[2-69];K-box[87-172];	AtAGL24	MIKC
BolC1t02025H	BolMADS7	C1	13567020	13570941	-	221	25664.6	9.82	MADS_box[3-69];K-box[89-176];	AtAGL72	MIKC
BolC1t03558H	BolMADS8	C1	30705784	30706701	-	279	32273.2	4.68	MADS_box[2-85];	AtAGL46	M gamma
BolC1t04410H	BolMADS9	C1	40381309	40382583	-	277	32067.8	7.02	MADS_box[7-78];	AtAGL62	M alpha
BolC1t04520H	BolMADS10	C1	41362772	41363806	+	345	39502.4	8.24	MADS_box[26-91];	AtAGL103	M beta
BolC1t04729H	BolMADS11	C1	43267839	43268174	-	112	12903	8.71	MADS_box[1-52];	AtAGL57	M alpha
BolC1t05658H	BolMADS12	C1	49714086	49715195	+	345	39135.1	6.08	MADS_box[2-83];	AtAGL46	M gamma
BolC1t05764H	BolMADS13	C1	50394349	50394912	-	188	21325.2	9.04	MADS_box[6-64];	AtAGL57	M alpha
BolC1t05914H	BolMADS14	C1	51513523	51515383	+	257	29240.3	8.75	MADS_box[2-77];K-box[84-173];	AtSEP2	MIKC
BolC2t06238H	BolMADS15	C2	1765985	1766743	+	253	28917.8	5.28	MADS_box[2-83];	AtAGL96	M gamma
BolC2t06392H	BolMADS16	C2	2430314	2431913	-	129	14373.4	10.01	MADS_box[2-78];	AtFLC	MIKC
BolC2t07028H	BolMADS17	C2	6312068	6315079	+	228	26392.7	8.94	MADS_box[2-80];K-box[83-184];	AtPI	MIKC
BolC2t07260H	BolMADS18	C2	8028933	8030995	-	264	29688.8	10.23	MADS_box[6-82];	AtAGL62	M alpha
BolC2t07264H	BolMADS19	C2	8078431	8079540	-	282	32065.2	7.38	MADS_box[7-75];	AtAGL62	M alpha
BolC2t08653H	BolMADS20	C2	21053258	21055443	-	208	24807	8.61	K-box[61-111];	AtAP1	MIKC
BolC2t08939H	BolMADS21	C2	23896884	23900681	+	212	23917.8	8.46	MADS_box[2-78];K-box[99-180];	AtAGL12	MIKC
BolC2t10073H	BolMADS22	C2	35988080	35994827	+	296	33853.7	8.48	MADS_box[2-85];	AtAGL80	M gamma
BolC2t11250H	BolMADS23	C2	52669307	52671396	+	271	30819.7	9.19	MADS_box[2-77];K-box[85-173];	AtSEP4	MIKC
BolC2t11657H	BolMADS24	C2	56819742	56828413	+	260	29467.8	8.8	MADS_box[2-79];K-box[86-151];	AtAGL79	MIKC
BolC2t11856H	BolMADS25	C2	58388072	58388863	+	264	29175.5	4.41	MADS_box[6-69];	AtAGL74	M alpha
BolC2t11926H	BolMADS26	C2	59002170	59002820	-	217	24518.2	9.82	MADS_box[2-85];	AtAGL35	M gamma
BolC2t11931H	BolMADS27	C2	59037588	59038752	-	358	40210.1	5.84	MADS_box[13-91];	AtAGL36	M gamma
BolC2t11934H	BolMADS28	C2	59053666	59054919	-	325	36290.5	8.13	MADS_box[13-92];	AtAGL38	M gamma
BolC2t11973H	BolMADS29	C2	59410630	59411817	+	396	44629	5.85	MADS_box[2-85];	AtPHE1	M gamma
BolC2t11976H	BolMADS30	C2	59421991	59422479	+	163	18656.5	9.28	MADS_box[3-82];	AtPHE1	M gamma
BolC2t11982H	BolMADS31	C2	59451845	59453032	+	396	44598	6	MADS_box[2-85];	AtPHE1	M gamma
BolC2t12144H	BolMADS32	C2	60810562	60812539	-	259	30658.7	7.71	MADS_box[18-95];K-box[97-187];	AtABS	MIKC
BolC2t12170H	BolMADS33	C2	61020745	61025283	-	242	27425.3	9.86	MADS_box[2-79];K-box[84-173];	AtFUL	MIKC
BolC2t12211H	BolMADS34	C2	61264846	61272579	-	256	29487.8	7.94	MADS_box[13-78];K-box[95-212];	AtAGL72	MIKC
BolC2t12257H	BolMADS35	C2	61607509	61611550	+	210	24687.5	9.85	MADS_box[3-78];K-box[87-170];	AtAGL42	MIKC
BolC2t12438H	BolMADS36	C2	62856210	62868377	+	229	25366.9	8.21	MADS_box[38-106];K-box[149-200];	AtMAF3	MIKC
BolC2t12443H	BolMADS37	C2	62914113	62930843	+	231	26028.6	8.06	MADS_box[2-62];K-box[145-173];	AtMAF3	MIKC
BolC2t12446H	BolMADS38	C2	62942975	62948601	+	246	27952.6	9.66	MADS_box[2-61];K-box[177-232];	AtMAF4	MIKC
BolC2t12470H	BolMADS39	C2	63070047	63071075	+	343	39287.6	9.92	MADS_box[18-53];	AtAGL78	M beta
BolC3t13023H	BolMADS40	C3	2232687	2235808	-	198	21732	9.01	MADS_box[2-79];K-box[113-163];	AtFLC	MIKC
BolC3t13219H	BolMADS41	C3	3534749	3536416	-	266	30142.5	8.87	MADS_box[2-77];K-box[87-173];	AtAGL15	MIKC
BolC3t13322H	BolMADS42	C3	3989593	3989844	-	84	9427.18	10.4	MADS_box[7-83];	AtPI	MIKC
BolC3t13360H	BolMADS43	C3	4185926	4188123	-	276	31468	9.09	MADS_box[18-93];K-box[100-189];	AtSEP1	MIKC
BolC3t13624H	BolMADS44	C3	5507076	5509088	+	204	23448.2	9.41	MADS_box[2-80];K-box[83-160];	AtPI	MIKC
BolC3t14055H	BolMADS45	C3	7812747	7813571	+	275	31455	8.24	MADS_box[2-82];	AtAGL47	M beta
BolC3t14272H	BolMADS46	C3	9201591	9205582	+	220	25450.6	9.89	MADS_box[3-73];K-box[90-164];	AtAGL71	MIKC
BolC3t14273H	BolMADS47	C3	9211306	9213504	+	203	23165.7	9.94	MADS_box[3-74];K-box[88-168];	AtAGL72	MIKC
BolC3t14347H	BolMADS48	C3	9683394	9685592	+	132	14674.7	4.55	K-box[39-99];	AtFLC	MIKC
BolC3t15362H	BolMADS49	C3	16378721	16378924	+	68	7545.84	10.02	MADS_box[2-59];	AtAGL6	MIKC
BolC3t15363H	BolMADS50	C3	16380267	16380467	+	67	7460.78	9.98	MADS_box[2-59];	AtAGL6	MIKC
BolC3t15364H	BolMADS51	C3	16388803	16389911	+	168	19266.7	10.55	K-box[1-58];	AtAGL6	MIKC
BolC3t15365H	BolMADS52	C3	16399552	16401979	-	214	24490.9	9.68	MADS_box[3-78];K-box[83-171];	AtSOC1	MIKC
BolC3t16505H	BolMADS53	C3	24773650	24774189	-	180	20230.8	5.05	MADS_box[2-76];	AtAGL91	M alpha
BolC3t18368H	BolMADS54	C3	39955645	39965726	-	233	26460.3	9.45	MADS_box[2-61];K-box[120-197];	AtMAF4	MIKC
BolC3t18370H	BolMADS55	C3	39969333	40006880	-	303	33884.1	9.75	MADS_box[2-64];	AtMAF2	MIKC
BolC3t18812H	BolMADS56	C3	43616052	43617053	+	162	18227.9	9.25	K-box[32-103];	AtAGL15	MIKC
BolC3t19551H	BolMADS57	C3	56149599	56153222	+	252	29527.6	9.66	MADS_box[2-79];K-box[85-175];	AtCAL	MIKC
BolC3t19655H	BolMADS58	C3	57070341	57072428	+	246	28262.1	8.43	MADS_box[2-76];K-box[95-176];	AtSEP3	MIKC
BolC3t20134H	BolMADS59	C3	60847666	60850841	+	230	26545.1	9.54	MADS_box[2-78];K-box[81-172];	AtAGL21	MIKC
BolC3t20433H	BolMADS60	C3	63205793	63210039	+	253	28723.3	9.85	MADS_box[15-88];K-box[101-188];	AtAG	MIKC
BolC3t20738H	BolMADS61	C3	65918593	65927040	-	222	25169.7	9.33	MADS_box[3-70];K-box[87-170];	AtAGL19	MIKC
BolC4t22021H	BolMADS62	C4	3395077	3398249	-	305	35022.9	8.95	MADS_box[17-77];K-box[135-246];	AtSHP2	MIKC
BolC4t22281H	BolMADS63	C4	5342138	5344593	-	214	24353.9	9.83	MADS_box[3-78];K-box[88-171];	AtSOC1	MIKC
BolC4t23768H	BolMADS64	C4	17462195	17463709	-	239	27100.7	8.05	MADS_box[7-80];	AtAGL62	M alpha
BolC4t24941H	BolMADS65	C4	33685328	33690579	-	281	32318.8	9.92	MADS_box[18-75];K-box[135-218];	AtSHP1	MIKC
BolC4t25060H	BolMADS66	C4	34833316	34834929	-	260	29103.5	5.3	MADS_box[2-69];K-box[103-180];	AtAGL18	MIKC
BolC4t25387H	BolMADS67	C4	38140224	38142139	+	225	26427.8	7.84	MADS_box[2-80];K-box[83-169];	AtAP3	MIKC
BolC4t25721H	BolMADS68	C4	41023255	41024079	+	275	30638.3	4.42	MADS_box[5-83];	AtAGL73	M alpha
BolC4t25742H	BolMADS69	C4	41183216	41184304	-	363	40209.6	4.15	MADS_box[5-83];	AtAGL73	M alpha
BolC4t26255H	BolMADS70	C4	46232240	46233238	-	333	38358	6.5	MADS_box[25-92];	AtAGL75	M beta
BolC4t26260H	BolMADS71	C4	46279016	46279933	-	306	35188.6	6.16	MADS_box[17-84];	AtAGL75	M beta
BolC4t26262H	BolMADS72	C4	46298593	46299552	-	320	36740.3	6.31	MADS_box[27-91];	AtAGL75	M beta
BolC4t26754H	BolMADS73	C4	50638116	50640829	+	237	26768.1	6.08	MADS_box[2-77];K-box[93-169];	AtSVP	MIKC
BolC4t26762H	BolMADS74	C4	50720631	50723746	+	230	26233	9.98	MADS_box[2-78];K-box[81-172];	AtAGL17	MIKC
BolC4t26763H	BolMADS75	C4	50737160	50753089	+	147	16872.4	10.27	MADS_box[2-78];K-box[81-139];	AtAGL21	MIKC
BolC4t26764H	BolMADS76	C4	50777563	50780585	+	200	23095.7	10.67	MADS_box[2-78];K-box[81-173];	AtAGL17	MIKC
BolC4t27018H	BolMADS77	C4	53204755	53205273	+	173	19640.8	10.63	MADS_box[2-76];	AtAGL61	M alpha
BolC4t27301H	BolMADS78	C4	55572219	55573330	+	241	27808.9	9.79	MADS_box[7-75];	AtAGL40	M alpha
BolC4t27843H	BolMADS79	C4	59874442	59875008	+	189	21479.2	4.84	MADS_box[2-70];	AtAGL29	M alpha
BolC4t27937H	BolMADS80	C4	60435351	60436551	+	207	24101.8	5.95	K-box[27-100];	un	MIKC
BolC4t28674H	BolMADS81	C4	64686551	64688968	-	214	24364.8	9.82	MADS_box[3-76];K-box[88-171];	AtSOC1	MIKC
BolC5t30412H	BolMADS82	C5	9642852	9684385	+	392	45393.8	7.29	MADS_box[2-75];	AtAGL65	M delta
BolC5t30867H	BolMADS83	C5	13394558	13395046	+	163	18896.2	10.47	MADS_box[2-85];	AtAGL87	M gamma
BolC5t31318H	BolMADS84	C5	17539460	17541684	+	252	29057.9	7.98	MADS_box[2-76];K-box[93-176];	AtSEP3	MIKC
BolC5t31589H	BolMADS85	C5	20126017	20126601	+	195	21717.5	7.55	MADS_box[8-84];	AtAGL59	M alpha
BolC5t31771H	BolMADS86	C5	22286173	22287997	+	245	28658	7.66	MADS_box[2-79];K-box[86-153];	AtAGL63	MIKC
BolC5t33235H	BolMADS87	C5	40730081	40731407	-	284	32599.9	8.23	MADS_box[7-78];	AtAGL62	M alpha
BolC5t33421H	BolMADS88	C5	42209174	42210244	+	357	40672.5	8.95	MADS_box[27-91];	AtAGL103	M beta
BolC5t34277H	BolMADS89	C5	49487141	49488178	+	346	39365.9	7.87	MADS_box[1-84];	AtAGL48	M gamma
BolC5t34798H	BolMADS90	C5	52498332	52499336	+	335	36921.8	7.62	MADS_box[2-85];	AtAGL80	M gamma
BolC5t34799H	BolMADS91	C5	52504117	52505025	+	303	35208.5	8.02	MADS_box[2-85];	AtAGL45	M gamma
BolC5t35090H	BolMADS92	C5	54519933	54521565	+	202	23623.2	10.16	MADS_box[2-77];K-box[84-172];	AtSEP2	MIKC
BolC6t35422H	BolMADS93	C6	3470061	3470828	+	256	28336.6	4.17	MADS_box[6-50];	AtAGL84	M alpha
BolC6t35429H	BolMADS94	C6	3545933	3546676	-	248	27367.4	4.09	MADS_box[6-86];	AtAGL84	M alpha
BolC6t35430H	BolMADS95	C6	3562198	3565773	+	460	51603.8	7.76	MADS_box[198-259];	AtAGL93	M beta
BolC6t35438H	BolMADS96	C6	3596396	3596836	-	147	17116.7	10.5	MADS_box[24-97];	AtAGL54	M beta
BolC6t35452H	BolMADS97	C6	3658269	3659707	-	365	42333.8	9.44	MADS_box[145-218];	AtAGL89	M beta
BolC6t35453H	BolMADS98	C6	3664629	3665444	-	272	30977.6	7.54	MADS_box[24-97];	AtAGL89	M beta
BolC6t35592H	BolMADS99	C6	5025224	5025928	+	235	26133.2	4.24	MADS_box[6-86];	AtAGL84	M alpha
BolC6t35593H	BolMADS100	C6	5028893	5029492	-	200	22609.9	9.66	MADS_box[21-87];	AtAGL93	M beta
BolC6t37591H	BolMADS101	C6	25466332	25468084	+	259	28977.5	7.9	MADS_box[2-72];K-box[106-180];	AtAGL18	MIKC
BolC6t37736H	BolMADS102	C6	26668861	26677987	+	277	32060.4	9.76	MADS_box[46-118];K-box[131-214];	AtSHP1	MIKC
BolC6t38600H	BolMADS103	C6	33507289	33507927	+	213	24126.5	7.79	MADS_box[43-109];	AtAGL60	M alpha
BolC6t38671H	BolMADS104	C6	34302516	34306918	+	212	23999.7	6.78	MADS_box[2-78];K-box[105-180];	AtAGL12	MIKC
BolC6t38823H	BolMADS105	C6	35638064	35642144	+	290	33931.5	7.01	MADS_box[23-100];K-box[105-194];	AtAP1	MIKC
BolC6t38928H	BolMADS106	C6	36658129	36659143	+	315	34299.1	9.56	MADS_box[9-88];	AtAGL54	M beta
BolC6t39357H	BolMADS107	C6	39991835	39995947	-	275	32166.6	7.99	MADS_box[18-95];K-box[101-191];	AtAP1	MIKC
BolC6t39401H	BolMADS108	C6	40325584	40327951	-	422	48518.8	7.5	MADS_box[78-160];	AtAGL94	M delta
BolC6t39621H	BolMADS109	C6	41880846	41884336	-	213	24036.8	6.79	MADS_box[3-78];K-box[99-180];	AtAGL12	MIKC
BolC6t39716H	BolMADS110	C6	42541200	42541841	-	214	24164.3	5.5	MADS_box[28-94];	AtAGL60	M alpha
BolC6t40209H	BolMADS111	C6	45207171	45211343	+	245	28492.4	5.81	MADS_box[2-75];	AtAGL67	M delta
BolC6t40212H	BolMADS112	C6	45226750	45228800	-	330	37651.9	4.78	MADS_box[2-75];	AtAGL66	M delta
BolC7t40518H	BolMADS113	C7	3005864	3007352	-	92	10472.2	10.32	MADS_box[2-57];	AtAGL18	MIKC
BolC7t41326H	BolMADS114	C7	12995885	13007750	-	393	44343.7	9.47	MADS_box[2-61];K-box[132-186];	AtANR1	MIKC
BolC7t42299H	BolMADS115	C7	25723812	25725855	-	271	31564.1	9.67	MADS_box[20-94];K-box[113-194];	AtSEP3	MIKC
BolC7t42300H	BolMADS116	C7	25744818	25745593	-	121	14017	9.87	K-box[48-96];	AtSEP3	MIKC
BolC7t42301H	BolMADS117	C7	25753318	25753653	-	83	9569.54	10.15	MADS_box[2-54];	AtSEP1	MIKC
BolC7t42634H	BolMADS118	C7	28713911	28714384	-	158	18422.6	10.53	MADS_box[2-85];	AtAGL87	M gamma
BolC7t42699H	BolMADS119	C7	29299040	29301023	+	337	38164.8	4.67	MADS_box[2-75];	AtAGL104	M delta
BolC7t43873H	BolMADS120	C7	39937194	39939250	+	395	44826.9	8.16	MADS_box[2-82];	AtAGL30	M delta
BolC7t43920H	BolMADS121	C7	40293961	40296025	+	257	29058.9	8.45	MADS_box[2-77];K-box[85-173];	AtSEP4	MIKC
BolC7t44372H	BolMADS122	C7	44049715	44054583	+	250	28075.4	9.77	MADS_box[2-74];K-box[87-151];	AtAGL79	MIKC
BolC7t44495H	BolMADS123	C7	44766636	44770799	-	294	33118.5	4.7	MADS_box[7-87];	AtAGL84	M alpha
BolC7t44531H	BolMADS124	C7	44993392	44994375	-	297	33202.9	4.19	MADS_box[9-86];	AtAGL73	M alpha
BolC7t44688H	BolMADS125	C7	45949734	45950342	-	203	22553.9	8.61	MADS_box[2-86];	AtAGL35	M gamma
BolC7t44692H	BolMADS126	C7	45960658	45961785	-	376	42746.1	5.11	MADS_box[3-84];	AtAGL86	M gamma
BolC7t44953H	BolMADS127	C7	47625783	47627833	-	259	30465.3	6.74	MADS_box[18-95];K-box[102-187];	AtABS	MIKC
BolC7t44992H	BolMADS128	C7	47913595	47917102	-	242	27508.5	9.99	MADS_box[2-79];K-box[84-173];	AtFUL	MIKC
BolC7t45035H	BolMADS129	C7	48207348	48210726	+	212	24068.6	7.46	MADS_box[3-67];K-box[83-174];	AtAGL71	MIKC
BolC7t45518H	BolMADS130	C7	50988536	50989229	+	124	14267	7.78	K-box[1-61];	AtAG	MIKC
BolC7t45724H	BolMADS131	C7	52357323	52364204	-	220	25018.7	10.19	MADS_box[3-71];K-box[83-170];	AtAGL19	MIKC
BolC7t45857H	BolMADS132	C7	53209592	53217112	-	230	26047.8	9.85	MADS_box[14-81];K-box[99-184];	AtAGL24	MIKC
BolC7t45919H	BolMADS133	C7	53495561	53497246	-	145	16850.7	10.09	MADS_box[3-69];K-box[88-143];	AtAGL72	MIKC
BolC7t46470H	BolMADS134	C7	56465096	56468195	-	257	29244.4	8.12	MADS_box[2-73];K-box[81-186];	AtAGL16	MIKC
BolC8t47175H	BolMADS135	C8	2757179	2757550	-	124	13081.9	11.05	MADS_box[7-86];	AtAGL84	M alpha
BolC8t47189H	BolMADS136	C8	2909707	2910513	+	269	29575.1	4.5	MADS_box[7-86];	AtAGL84	M alpha
BolC8t48609H	BolMADS137	C8	23725455	23727955	-	191	22292.1	9.91	MADS_box[3-68];K-box[88-176];	AtAGL72	MIKC
BolC8t49515H	BolMADS138	C8	29684212	29686363	+	392	44814.3	6.55	MADS_box[2-82];	AtAGL65	M delta
BolC8t49778H	BolMADS139	C8	31582602	31584584	-	349	39710.4	4.75	MADS_box[2-75];	AtAGL104	M delta
BolC8t50562H	BolMADS140	C8	37459925	37462017	-	233	27282.8	8.95	MADS_box[2-80];K-box[83-169];	AtAP3	MIKC
BolC8t50890H	BolMADS141	C8	39790207	39792206	+	257	28564	7.04	MADS_box[2-77];K-box[105-180];	AtAGL18	MIKC
BolC8t51010H	BolMADS142	C8	40485298	40487975	+	211	24142.6	10.2	MADS_box[17-116];K-box[129-183];	AtSHP1	MIKC
BolC8t51394H	BolMADS143	C8	42642653	42644540	-	146	16890.6	6.8	MADS_box[2-82];	AtAGL33	M delta
BolC8t51395H	BolMADS144	C8	42645649	42647507	-	146	17057.8	6.79	MADS_box[2-83];	AtAGL33	M delta
BolC8t51397H	BolMADS145	C8	42649462	42651323	-	176	20341.5	9.06	MADS_box[2-84];	AtAGL33	M delta
BolC8t51474H	BolMADS146	C8	43131735	43132382	-	216	24148.9	9.99	MADS_box[10-85];	AtAGL61	M alpha
BolC8t51614H	BolMADS147	C8	44087959	44095912	-	409	46702	9.89	MADS_box[2-78];K-box[81-172];	AtAGL17	MIKC
BolC8t51622H	BolMADS148	C8	44140176	44143009	-	237	26710	6.07	MADS_box[2-77];K-box[97-170];	AtSVP	MIKC
BolC8t51858H	BolMADS149	C8	45367006	45371766	-	381	43561.1	6.38	MADS_box[2-82];	AtAGL65	M delta
BolC8t51944H	BolMADS150	C8	45845780	45846400	+	207	23513.2	9.8	MADS_box[44-110];	AtAGL100	M alpha
BolC8t52043H	BolMADS151	C8	46382169	46387347	-	167	18957.7	8.46	MADS_box[1-71];	AtAGL61	M alpha
BolC9t53369H	BolMADS152	C9	2756467	2760255	+	249	28090.2	9.53	MADS_box[2-79];K-box[86-151];	AtAGL79	MIKC
BolC9t53713H	BolMADS153	C9	4871254	4874574	-	244	27638.5	9.84	MADS_box[2-79];K-box[84-168];	AtFUL	MIKC
BolC9t53752H	BolMADS154	C9	5136336	5142024	+	194	22728.1	9.98	MADS_box[3-78];K-box[88-170];	AtAGL42	MIKC
BolC9t53873H	BolMADS155	C9	5861974	5862579	+	202	22500.7	9.53	MADS_box[6-72];	AtAGL57	M alpha
BolC9t55008H	BolMADS156	C9	15501795	15502538	+	248	27451.5	5.17	MADS_box[20-95];	AtAGL55	M alpha
BolC9t55023H	BolMADS157	C9	15674711	15675307	-	199	21857.5	4.85	MADS_box[17-79];	AtAGL55	M alpha
BolC9t55954H	BolMADS158	C9	24663710	24666709	+	492	55645.2	6.7	MADS_box[89-171];	AtAGL30	M delta
BolC9t56005H	BolMADS159	C9	25173807	25175891	+	311	35552.1	9.11	MADS_box[2-75];K-box[141-225];	AtSEP4	MIKC
BolC9t56218H	BolMADS160	C9	27167335	27168249	+	305	34482	8.48	MADS_box[2-85];	AtAGL80	M gamma
BolC9t56298H	BolMADS161	C9	28086934	28090778	-	218	25056.7	9.79	MADS_box[3-79];K-box[84-172];	AtAGL14	MIKC
BolC9t56508H	BolMADS162	C9	30501545	30503967	+	231	26314.8	9.75	MADS_box[2-75];K-box[88-171];	AtSTK	MIKC
BolC9t56512H	BolMADS163	C9	30538980	30540664	+	268	30613	9.96	K-box[121-208];	AtSTK	MIKC
BolC9t56513H	BolMADS164	C9	30570139	30571247	+	159	18559	8.82	K-box[62-145];	AtSTK	MIKC
BolC9t57010H	BolMADS165	C9	38945788	38948242	-	229	26615.2	10.78	MADS_box[3-73];K-box[88-171];	AtAGL72	MIKC
BolC9t57011H	BolMADS166	C9	38962726	38966819	-	182	21029.4	6.29	MADS_box[3-37];K-box[52-119];	AtAGL71	MIKC
BolC9t57964H	BolMADS167	C9	48559739	48560644	+	302	35062.8	8.53	MADS_box[10-87];	AtAGL82	M beta
BolC9t58183H	BolMADS168	C9	50348428	50349616	+	280	32060.1	9.3	MADS_box[7-78];	AtAGL62	M alpha
BolC9t58465H	BolMADS169	C9	52630714	52632818	-	204	23525.3	9.12	MADS_box[2-80];K-box[83-160];	AtPI	MIKC
BolC9t58970H	BolMADS170	C9	56180869	56183273	+	264	30207.5	9.38	MADS_box[2-77];K-box[84-173];	AtSEP1	MIKC
BolC9t59168H	BolMADS171	C9	57385869	57387617	+	266	30148	9.36	MADS_box[2-76];K-box[88-173];	AtAGL15	MIKC
BolC9t59500H	BolMADS172	C9	59478084	59483593	+	196	21824.1	7.73	MADS_box[2-78];	AtFLC	MIKC
BolC9t59501H	BolMADS173	C9	59491108	59495263	+	230	25828.8	7.05	MADS_box[2-62];	AtFLC	MIKC
BolC9t59772H	BolMADS174	C9	60827719	60828483	-	255	29065.1	5.31	MADS_box[2-85];	AtAGL96	M gamma
BolC9t59774H	BolMADS175	C9	60833435	60834013	-	193	21883.3	5.82	MADS_box[2-85];	AtAGL96	M gamma
BolC9t59776H	BolMADS176	C9	60840591	60841355	-	255	28921	5.77	MADS_box[2-85];	AtAGL96	M gamma
BolC9t59802H	BolMADS177	C9	60949196	60949777	+	194	22177.9	4.69	MADS_box[4-82];	AtAGL96	M gamma
BolC9t59810H	BolMADS178	C9	60976630	60977205	+	192	22012.9	4.76	MADS_box[2-85];	AtAGL96	M gamma
BolC9t59817H	BolMADS179	C9	61008523	61009098	+	192	22027	4.76	MADS_box[2-85];	AtAGL96	M gamma
BolC9t59959H	BolMADS180	C9	61688351	61689445	-	365	40079.2	4.26	MADS_box[22-77];	AtAGL99	M alpha
BraA01g001100.3C	BraMADS1	A01	514988	517974	+	229	26614.1	9.3	MADS_box[2-78];K-box[81-172];	AtAGL21	MIKC
BraA01g004040.3C	BraMADS2	A01	1964213	1966977	+	240	27544.5	7.79	MADS_box[2-73];K-box[81-170];	AtAGL16	MIKC
BraA01g010430.3C	BraMADS3	A01	5372075	5372816	+	125	14354.1	6.81	K-box[1-61];	AtAG	MIKC
BraA01g013570.3C	BraMADS4	A01	7138703	7141841	-	221	25099.7	9.74	MADS_box[3-70];K-box[83-171];	AtAGL19	MIKC
BraA01g016140.3C	BraMADS5	A01	8578834	8581765	-	216	25270.3	9.48	MADS_box[3-68];K-box[88-161];	AtAGL72	MIKC
BraA01g027400.3C	BraMADS6	A01	17684441	17684824	-	127	15476.6	7.44	MADS_box[2-80];	AtAGL46	M gamma
BraA01g027410.3C	BraMADS7	A01	17685681	17686605	-	278	32618.7	5.01	MADS_box[2-85];	AtAGL46	M gamma
BraA01g027420.3C	BraMADS8	A01	17687446	17688370	-	278	32548.5	5.12	MADS_box[2-85];	AtAGL46	M gamma
BraA01g034270.3C	BraMADS9	A01	23495816	23496844	+	342	39171.2	9.44	MADS_box[26-91];	AtAGL103	M beta
BraA01g042290.3C	BraMADS10	A01	28240850	28242166	+	413	46758.4	6.28	MADS_box[2-83];	AtAGL46	M gamma
BraA01g043200.3C	BraMADS11	A01	28712960	28713484	-	174	19899.5	7.62	MADS_box[1-53];	AtAGL57	M alpha
BraA01g044460.3C	BraMADS12	A01	29320513	29322414	+	252	28768.7	8.55	MADS_box[2-77];K-box[84-173];	AtSEP2	MIKC
BraA02g002020.3C	BraMADS13	A02	1018118	1018876	+	252	28878.7	5.48	MADS_box[2-83];	AtAGL96	M gamma
BraA02g003340.3C	BraMADS14	A02	1616321	1619579	-	196	21932.2	9.33	MADS_box[2-78];	AtFLC	MIKC
BraA02g008770.3C	BraMADS15	A02	4130306	4132309	+	150	17530.2	5.67	K-box[30-107];	AtPI	MIKC
BraA02g018970.3C	BraMADS16	A02	10736717	10740294	-	256	30121.2	8.32	MADS_box[2-79];K-box[84-173];	AtAP1	MIKC
BraA02g020340.3C	BraMADS17	A02	11755929	11758637	+	211	23993.9	8.77	MADS_box[2-78];K-box[99-180];	AtAGL12	MIKC
BraA02g027730.3C	BraMADS18	A02	17083597	17084469	+	290	33426	9.57	MADS_box[2-85];	AtAGL80	M gamma
BraA02g036180.3C	BraMADS19	A02	25159296	25161391	+	260	29598.8	9.27	MADS_box[2-77];K-box[85-195];	AtSEP4	MIKC
BraA02g039100.3C	BraMADS20	A02	27229792	27233620	+	238	26766.7	8.74	MADS_box[2-79];K-box[86-151];	AtAGL79	MIKC
BraA02g040590.3C	BraMADS21	A02	28191707	28192498	+	263	29126.3	4.43	MADS_box[6-73];	AtAGL74	M alpha
BraA02g041070.3C	BraMADS22	A02	28514843	28515493	-	216	24322	9.46	MADS_box[2-85];	AtAGL35	M gamma
BraA02g041110.3C	BraMADS23	A02	28523936	28525054	-	372	42136.8	4.95	MADS_box[3-83];	AtPHE1	M gamma
BraA02g041120.3C	BraMADS24	A02	28533357	28534496	-	379	42768.6	4.94	MADS_box[3-83];	AtAGL36	M gamma
BraA02g041130.3C	BraMADS25	A02	28557118	28558230	-	370	41675.1	4.65	MADS_box[22-74];	AtAGL36	M gamma
BraA02g041370.3C	BraMADS26	A02	28700814	28701995	+	393	44534.6	5.75	MADS_box[3-86];	AtPHE1	M gamma
BraA02g041380.3C	BraMADS27	A02	28711551	28712633	+	360	40864.2	4.86	MADS_box[1-43];	AtAGL36	M gamma
BraA02g042570.3C	BraMADS28	A02	29545903	29547928	-	258	30552.6	8.61	MADS_box[18-95];K-box[97-187];	AtABS	MIKC
BraA02g043090.3C	BraMADS29	A02	29859315	29862193	-	218	25559.6	8.73	MADS_box[3-68];K-box[85-176];	AtAGL71	MIKC
BraA02g043490.3C	BraMADS30	A02	30117924	30120700	+	209	24744.5	9.71	MADS_box[3-78];K-box[87-170];	AtAGL42	MIKC
BraA02g044910.3C	BraMADS31	A02	30859450	30863265	+	178	19843.6	9.06	MADS_box[2-71];K-box[110-149];	AtMAF2	MIKC
BraA02g044920.3C	BraMADS32	A02	30871188	30875250	+	199	22917.4	8.87	MADS_box[2-71];	AtMAF4	MIKC
BraA02g044940.3C	BraMADS33	A02	30880663	30885462	+	199	22796.5	10.16	MADS_box[2-78];K-box[110-164];	AtMAF4	MIKC
BraA02g045140.3C	BraMADS34	A02	31005060	31006055	+	331	37756	9.83	MADS_box[18-53];	AtAGL78	M beta
BraA03g004170.3C	BraMADS35	A03	1785605	1788549	-	197	21645	9.66	MADS_box[2-78];	AtFLC	MIKC
BraA03g007090.3C	BraMADS36	A03	3038580	3040952	-	228	25970.7	9.12	MADS_box[2-77];K-box[84-173];	AtSEP1	MIKC
BraA03g009520.3C	BraMADS37	A03	4080352	4082378	+	208	24050.8	8.9	MADS_box[2-80];K-box[83-165];	AtPI	MIKC
BraA03g013300.3C	BraMADS38	A03	5785205	5786029	+	274	31458.9	8.24	MADS_box[2-82];	AtAGL47	M beta
BraA03g015270.3C	BraMADS39	A03	6812190	6815162	+	219	25458.7	10.01	MADS_box[3-73];K-box[90-164];	AtAGL71	MIKC
BraA03g015280.3C	BraMADS40	A03	6822268	6824427	+	219	25149.2	9.55	MADS_box[3-74];K-box[88-168];	AtAGL72	MIKC
BraA03g015950.3C	BraMADS41	A03	7336775	7338542	+	154	17014.5	10.73	MADS_box[94-153];	AtFLC	MIKC
BraA03g015960.3C	BraMADS42	A03	7341012	7342857	+	97	10860.8	5.89	K-box[10-69];	AtMAF1	MIKC
BraA03g023780.3C	BraMADS43	A03	11414757	11417103	+	257	29469.6	9.14	MADS_box[2-78];K-box[83-178];	AtAGL6	MIKC
BraA03g023790.3C	BraMADS44	A03	11418754	11421140	-	213	24349.8	9.68	MADS_box[3-78];K-box[83-171];	AtSOC1	MIKC
BraA03g027090.3C	BraMADS45	A03	13417159	13418972	-	231	26378.9	9.96	MADS_box[2-75];K-box[89-172];	AtSTK	MIKC
BraA03g032820.3C	BraMADS46	A03	16290233	16290751	-	172	19459.7	4.56	MADS_box[1-69];	AtAGL91	M alpha
BraA03g043550.3C	BraMADS47	A03	21987241	21989664	-	256	29998.8	6.68	MADS_box[18-95];K-box[102-187];	AtABS	MIKC
BraA03g043880.3C	BraMADS48	A03	22193761	22196476	-	241	27438.3	9.87	MADS_box[2-79];K-box[84-173];	AtFUL	MIKC
BraA03g044420.3C	BraMADS49	A03	22454281	22457052	+	220	25325.2	6.93	MADS_box[3-67];K-box[83-176];	AtAGL72	MIKC
BraA03g048590.3C	BraMADS50	A03	24677713	24681780	+	251	28773.3	10.01	MADS_box[19-92];K-box[105-189];	AtAG	MIKC
BraA03g050620.3C	BraMADS51	A03	25991874	25996334	-	219	25066.8	10.1	MADS_box[3-71];K-box[83-170];	AtAGL19	MIKC
BraA03g051930.3C	BraMADS52	A03	26833910	26836518	-	217	24673.1	9.1	MADS_box[2-69];K-box[88-172];	AtAGL24	MIKC
BraA03g052540.3C	BraMADS53	A03	27170075	27173432	-	227	25889.5	6.07	MADS_box[3-61];K-box[96-184];	AtAGL72	MIKC
BraA03g058700.3C	BraMADS54	A03	31089526	31092605	-	240	27506.3	7.79	MADS_box[2-73];K-box[81-170];	AtAGL16	MIKC
BraA04g001360.3C	BraMADS55	A04	872711	874717	+	230	26207.6	6.52	MADS_box[2-78];K-box[87-157];	AtAGL13	MIKC
BraA04g002560.3C	BraMADS56	A04	1555221	1557026	-	174	20035.5	8.06	K-box[29-112];	AtSHP1	MIKC
BraA04g003310.3C	BraMADS57	A04	2057479	2059000	-	281	31521.4	5.51	MADS_box[2-69];K-box[105-204];	AtAGL18	MIKC
BraA04g005470.3C	BraMADS58	A04	3605799	3607200	+	138	16353.4	6.87	K-box[1-83];	AtAP3	MIKC
BraA04g007710.3C	BraMADS59	A04	5338765	5339679	+	304	33930.6	4.18	MADS_box[6-84];	AtAGL84	M alpha
BraA04g007930.3C	BraMADS60	A04	5503875	5504774	-	299	33257.9	4.14	MADS_box[6-84];	AtAGL73	M alpha
BraA04g012350.3C	BraMADS61	A04	9746849	9747833	+	292	33421.8	6.16	MADS_box[27-91];	AtAGL75	M beta
BraA04g012500.3C	BraMADS62	A04	9836222	9837325	+	367	42316.1	8.05	MADS_box[23-88];	AtAGL75	M beta
BraA04g012600.3C	BraMADS63	A04	9895925	9896935	-	336	38320	6.31	MADS_box[32-93];	AtAGL75	M beta
BraA04g012620.3C	BraMADS64	A04	9908512	9909561	-	349	40117.1	6.64	MADS_box[24-91];	AtAGL78	M beta
BraA04g016520.3C	BraMADS65	A04	12552714	12554295	+	175	19897.1	4.81	K-box[34-108];	AtSVP	MIKC
BraA04g016590.3C	BraMADS66	A04	12592341	12595391	+	228	26332.1	9.38	MADS_box[2-78];K-box[81-172];	AtAGL17	MIKC
BraA04g018400.3C	BraMADS67	A04	13940232	13940774	+	180	20490	10.63	MADS_box[10-84];	AtAGL61	M alpha
BraA04g024640.3C	BraMADS68	A04	17853469	17854017	+	182	20762.5	5.57	MADS_box[2-70];	AtAGL29	M alpha
BraA04g031640.3C	BraMADS69	A04	21430368	21432782	-	213	24346.9	9.94	MADS_box[3-76];K-box[88-171];	AtSOC1	MIKC
BraA05g003110.3C	BraMADS70	A05	1683657	1686843	-	244	28005.5	9.4	MADS_box[17-90];K-box[103-186];	AtSHP2	MIKC
BraA05g005360.3C	BraMADS71	A05	2719949	2721810	+	242	27600.7	9.67	MADS_box[2-59];K-box[76-160];	AtAGL6	MIKC
BraA05g005370.3C	BraMADS72	A05	2724055	2726497	-	213	24399.9	9.65	MADS_box[3-78];K-box[88-171];	AtSOC1	MIKC
BraA05g007820.3C	BraMADS73	A05	3985726	3986103	+	125	14561.9	7.44	MADS_box[2-85];	AtAGL46	M gamma
BraA05g011890.3C	BraMADS74	A05	6449280	6449657	-	92	10543.4	10.65	MADS_box[2-57];	AtAGL18	MIKC
BraA05g015260.3C	BraMADS75	A05	8863632	8864009	-	92	10616.4	10.07	MADS_box[2-57];	AtAGL18	MIKC
BraA05g028700.3C	BraMADS76	A05	21358646	21359752	+	368	42119.3	9.29	MADS_box[29-93];	AtAGL103	M beta
BraA05g035130.3C	BraMADS77	A05	24829465	24830526	+	353	40268.8	6.52	MADS_box[1-84];	AtAGL48	M gamma
BraA05g039510.3C	BraMADS78	A05	26951868	26952776	+	302	34958.1	6.91	MADS_box[2-85];	AtAGL45	M gamma
BraA05g041180.3C	BraMADS79	A05	27773960	27776046	-	250	28569.6	8.35	MADS_box[2-77];K-box[84-173];	AtSEP2	MIKC
BraA05g042360.3C	BraMADS80	A05	28319884	28320465	+	193	22172.5	9.67	MADS_box[6-76];	AtAGL57	M alpha
BraA06g001530.3C	BraMADS81	A06	955132	956262	-	172	19579.2	9.05	MADS_box[1-29];K-box[43-122];	AtAGL18	MIKC
BraA06g004160.3C	BraMADS82	A06	2484799	2485593	+	264	30353.1	8.22	MADS_box[23-96];	AtAGL89	M beta
BraA06g004420.3C	BraMADS83	A06	2631927	2632682	+	251	28795.3	7.54	MADS_box[12-85];	AtAGL89	M beta
BraA06g004550.3C	BraMADS84	A06	2686992	2687729	-	245	27511.7	4.1	MADS_box[6-86];	AtAGL84	M alpha
BraA06g014390.3C	BraMADS85	A06	7657044	7659110	+	366	41902.4	5.98	MADS_box[2-75];	AtAGL65	M delta
BraA06g028530.3C	BraMADS86	A06	19751255	19752796	+	138	15981.4	5.1	K-box[32-103];	AtMAF4	MIKC
BraA06g033430.3C	BraMADS87	A06	22855227	22856321	+	364	41440.7	5.4	MADS_box[3-84];	AtAGL86	M gamma
BraA06g033450.3C	BraMADS88	A06	22863748	22864359	+	203	22776.2	8.9	MADS_box[2-86];	AtAGL35	M gamma
BraA06g034650.3C	BraMADS89	A06	23545762	23546799	+	345	38278.7	4.09	MADS_box[10-87];	AtAGL73	M alpha
BraA06g034960.3C	BraMADS90	A06	23717220	23718005	+	261	29185.1	4.81	MADS_box[10-87];	AtAGL73	M alpha
BraA06g036210.3C	BraMADS91	A06	24345939	24349859	-	249	28136.4	9.79	MADS_box[2-74];K-box[86-151];	AtAGL79	MIKC
BraA06g039170.3C	BraMADS92	A06	26096299	26098413	-	257	29422.3	8.98	MADS_box[2-77];K-box[85-173];	AtSEP4	MIKC
BraA06g039460.3C	BraMADS93	A06	26284652	26286914	-	388	44097.1	7.66	MADS_box[9-89];	AtAGL30	M delta
BraA07g007680.3C	BraMADS94	A07	7892175	7893134	+	319	36046.1	7.19	MADS_box[23-96];	AtAGL53	M beta
BraA07g012310.3C	BraMADS95	A07	11815444	11817451	-	252	29253.2	7.99	MADS_box[2-76];K-box[95-176];	AtSEP3	MIKC
BraA07g014580.3C	BraMADS96	A07	13246482	13246970	-	162	18990.3	10.66	MADS_box[2-85];	AtAGL87	M gamma
BraA07g022820.3C	BraMADS97	A07	18307531	18309087	+	258	28867.2	6.26	MADS_box[2-69];K-box[106-180];	AtAGL18	MIKC
BraA07g023600.3C	BraMADS98	A07	18756186	18759322	+	186	20980.5	9.56	K-box[41-112];	AtSHP1	MIKC
BraA07g029170.3C	BraMADS99	A07	21552767	21553405	+	212	24159.7	8.18	MADS_box[43-99];	AtAGL60	M alpha
BraA07g029500.3C	BraMADS100	A07	21773637	21775770	+	212	24002.7	7.44	MADS_box[2-74];K-box[106-181];	AtAGL12	MIKC
BraA07g030470.3C	BraMADS101	A07	22288958	22294913	+	277	32414.9	8	MADS_box[23-100];K-box[105-194];	AtAP1	MIKC
BraA07g031140.3C	BraMADS102	A07	22690838	22691692	+	284	32334.8	6.36	MADS_box[15-88];	AtAGL53	M beta
BraA07g034100.3C	BraMADS103	A07	24276920	24279679	-	194	23097	5.65	K-box[22-111];	AtAP1	MIKC
BraA07g034450.3C	BraMADS104	A07	24470637	24472285	-	382	44187.3	6.85	MADS_box[2-54];	AtAGL94	M delta
BraA07g036110.3C	BraMADS105	A07	25355464	25356662	-	94	10830.4	4.34	K-box[24-62];	AtAGL12	MIKC
BraA07g036120.3C	BraMADS106	A07	25357993	25358181	-	62	7043.46	10.82	MADS_box[3-61];	AtAGL12	MIKC
BraA07g036750.3C	BraMADS107	A07	25679383	25680024	-	213	24105.1	5.22	MADS_box[28-94];	AtAGL60	M alpha
BraA07g041100.3C	BraMADS108	A07	27770070	27773079	+	222	26363.4	7.31	MADS_box[2-75];	AtAGL67	M delta
BraA08g003410.3C	BraMADS109	A08	2490118	2490951	-	277	30408.8	4.24	MADS_box[7-86];	AtAGL84	M alpha
BraA08g003640.3C	BraMADS110	A08	2634704	2635346	+	196	21712.5	4.99	MADS_box[7-86];	AtAGL84	M alpha
BraA08g014140.3C	BraMADS111	A08	11778582	11779211	+	209	24352.6	8.7	MADS_box[26-96];	AtAGL54	M beta
BraA08g015190.3C	BraMADS112	A08	12512687	12516297	-	221	25170.8	9.09	MADS_box[3-70];K-box[87-170];	AtAGL19	MIKC
BraA08g020120.3C	BraMADS113	A08	15433931	15436631	+	219	25303.3	9.04	MADS_box[3-68];K-box[88-176];	AtAGL72	MIKC
BraA08g021780.3C	BraMADS114	A08	16468817	16469488	-	118	13787.4	5.63	K-box[1-61];	AtAGL21	MIKC
BraA08g021790.3C	BraMADS115	A08	16471867	16472076	-	69	7849.15	10.59	MADS_box[2-63];	AtAGL21	MIKC
BraA08g025030.3C	BraMADS116	A08	18132265	18134225	-	222	25580	5.65	K-box[72-153];	AtSEP3	MIKC
BraA08g025700.3C	BraMADS117	A08	18515348	18519081	-	254	29879	9.41	MADS_box[2-79];K-box[85-175];	AtCAL	MIKC
BraA08g026930.3C	BraMADS118	A08	19100665	19103200	+	336	38401	4.68	MADS_box[2-75];	AtAGL104	M delta
BraA08g028590.3C	BraMADS119	A08	19907510	19909632	-	377	43314.6	6.59	MADS_box[2-82];	AtAGL65	M delta
BraA09g003930.3C	BraMADS120	A09	2451243	2454613	+	248	27970.1	9.88	MADS_box[2-79];K-box[86-153];	AtAGL79	MIKC
BraA09g006670.3C	BraMADS121	A09	3834707	3835638	-	181	21677.3	5.77	K-box[28-108];	AtABS	MIKC
BraA09g006770.3C	BraMADS122	A09	3909911	3913105	-	217	25004.8	10.28	MADS_box[2-79];K-box[84-172];	AtFUL	MIKC
BraA09g007170.3C	BraMADS123	A09	4109283	4114650	+	331	38441.2	10.51	MADS_box[3-78];K-box[88-170];	AtAGL42	MIKC
BraA09g008050.3C	BraMADS124	A09	4620452	4621057	+	201	22550.8	9.5	MADS_box[6-72];	AtAGL57	M alpha
BraA09g016670.3C	BraMADS125	A09	10286522	10287253	+	243	27090	5.04	MADS_box[5-80];	AtAGL55	M alpha
BraA09g016750.3C	BraMADS126	A09	10365795	10366391	-	198	21957.6	4.97	MADS_box[17-80];	AtAGL55	M alpha
BraA09g023720.3C	BraMADS127	A09	15867367	15869362	+	379	42779.1	7.09	MADS_box[8-90];	AtAGL30	M delta
BraA09g024120.3C	BraMADS128	A09	16149584	16151766	+	258	29560.4	9.24	MADS_box[2-76];K-box[85-173];	AtSEP4	MIKC
BraA09g025840.3C	BraMADS129	A09	17395418	17396474	-	126	14475.7	8.22	K-box[11-75];	AtAGL15	MIKC
BraA09g026200.3C	BraMADS130	A09	17609523	17610437	+	304	34482	8.48	MADS_box[2-85];	AtAGL80	M gamma
BraA09g026650.3C	BraMADS131	A09	18032034	18036000	-	173	19781.7	9.43	MADS_box[3-61];K-box[60-125];	AtAGL14	MIKC
BraA09g028450.3C	BraMADS132	A09	19463804	19466195	+	230	26269.8	9.75	MADS_box[2-75];K-box[88-171];	AtSTK	MIKC
BraA09g031390.3C	BraMADS133	A09	24254786	24255660	+	263	29759	6.16	MADS_box[13-87];	AtAGL89	M beta
BraA09g031400.3C	BraMADS134	A09	24256475	24257332	+	285	32592.1	7.61	MADS_box[19-96];	AtAGL53	M beta
BraA09g033850.3C	BraMADS135	A09	26463142	26464145	-	125	14481.6	6.93	MADS_box[1-52];	AtAGL63	MIKC
BraA09g035110.3C	BraMADS136	A09	27803042	27803602	-	186	20768.6	8.76	MADS_box[8-84];	AtAGL59	M alpha
BraA09g037210.3C	BraMADS137	A09	29429665	29431852	-	253	29294.2	7.99	MADS_box[2-76];K-box[93-176];	AtSEP3	MIKC
BraA09g040470.3C	BraMADS138	A09	31573691	31574179	-	162	18866.2	10.41	MADS_box[2-85];	AtAGL87	M gamma
BraA09g045310.3C	BraMADS139	A09	34648176	34650108	-	232	27282.8	8.95	MADS_box[2-80];K-box[83-169];	AtAP3	MIKC
BraA09g046010.3C	BraMADS140	A09	35048217	35049062	+	281	32050.7	7.14	MADS_box[9-93];	AtAGL89	M beta
BraA09g048000.3C	BraMADS141	A09	36189376	36190801	+	194	21780.1	4.88	K-box[43-118];	AtAGL18	MIKC
BraA09g049010.3C	BraMADS142	A09	36714272	36717029	+	245	27756.3	9.41	MADS_box[17-90];K-box[103-187];	AtSHP1	MIKC
BraA09g053450.3C	BraMADS143	A09	38803942	38804565	-	207	23134.7	9.62	MADS_box[2-77];	AtAGL61	M alpha
BraA09g054680.3C	BraMADS144	A09	39569039	39574502	-	228	26540.2	10.14	MADS_box[2-78];K-box[81-172];	AtAGL17	MIKC
BraA09g054750.3C	BraMADS145	A09	39616299	39619477	-	241	27311.7	5.48	MADS_box[2-77];K-box[97-170];	AtSVP	MIKC
BraA09g057040.3C	BraMADS146	A09	40693020	40695095	-	386	44552.1	6.79	MADS_box[2-82];	AtAGL65	M delta
BraA09g057810.3C	BraMADS147	A09	41123801	41124421	+	206	23589.2	9.94	MADS_box[44-110];	AtAGL100	M alpha
BraA09g058720.3C	BraMADS148	A09	41579239	41579790	-	183	20951.1	10.35	MADS_box[10-86];	AtAGL61	M alpha
BraA10g010460.3C	BraMADS149	A10	8607666	8610031	-	202	23370.2	10.23	MADS_box[3-73];K-box[88-169];	AtAGL72	MIKC
BraA10g010470.3C	BraMADS150	A10	8614030	8618701	-	218	25267.3	9.31	MADS_box[3-74];K-box[89-171];	AtAGL71	MIKC
BraA10g016740.3C	BraMADS151	A10	12785565	12786473	+	302	35249.9	8.68	MADS_box[10-88];	AtAGL82	M beta
BraA10g018220.3C	BraMADS152	A10	13527027	13528218	+	279	32064.2	9.3	MADS_box[7-83];	AtAGL62	M alpha
BraA10g020330.3C	BraMADS153	A10	14758676	14761166	-	207	23878.7	9.57	MADS_box[23-84];K-box[87-164];	AtPI	MIKC
BraA10g023780.3C	BraMADS154	A10	16410444	16412529	+	252	28775.7	8.57	MADS_box[2-77];K-box[84-173];	AtSEP1	MIKC
BraA10g025090.3C	BraMADS155	A10	16967309	16968924	+	264	30130	9.33	MADS_box[2-76];K-box[88-173];	AtAGL15	MIKC
BraA10g027720.3C	BraMADS156	A10	18122666	18127006	+	197	22061.6	7.67	MADS_box[2-78];	AtFLC	MIKC
BraA10g028950.3C	BraMADS157	A10	18612482	18613060	-	192	21992.7	4.7	MADS_box[4-82];	AtAGL96	M gamma
BraA10g029190.3C	BraMADS158	A10	18689719	18690327	+	202	23130.3	4.77	MADS_box[2-81];	AtAGL96	M gamma
BraA10g031700.3C	BraMADS159	A10	19734310	19735230	-	306	33847.3	4.55	MADS_box[5-80];	AtAGL99	M alpha

## Sheet: Supplementary Table S4
Supplementary Table S4 Ten conserved motifs of 803 MIKC-type MADS-box proteins predicted using MEME.
Motif	Best possible match
MEME-1	QVTFSKRRNGLLKKAYELSVLCDAEVALIIFSSRGKLYEFS
MEME-2	EIELLZRSQRHLLGEDLGSLSLKELQQLENQ
MEME-3	MGRGKIEIKRIENKT
MEME-4	EKSLKRIRSRKTZLMLEZJEDLQKKEKEL
MEME-5	SSSMEKTJERYEKCS
MEME-6	EGBEESNNSSEVETDL
MEME-7	TPSVPESNTQYYQQEAAKLRQ
MEME-8	HQAQEQGFFQPLZCNPILQMG
MEME-9	GSNSGTSSQNSNNGYIPGWML
MEME-10	LEENKQLRKKJEERERVLSSQ

## Sheet: Supplementary Table S5
Supplementary Table S5 Tandem duplication gene pairs of MIKC-type MADS-box genes in six U’s triangle species.
Gene Name		Gene ID
Gene1	Gene2	Gene1	Gene2
BraMADS31	BraMADS32	BraA02g044910.3C	BraA02g044920.3C
BraMADS39	BraMADS40	BraA03g015270.3C	BraA03g015280.3C
BraMADS149	BraMADS150	BraA10g010460.3C	BraA10g010470.3C
BniMADS64	BniMADS65	BniB03g032520.2N.1	BniB03g032530.2N.1
BniMADS78	BniMADS79	BniB04g001020.2N.1	BniB04g001030.2N.1
BniMADS79	BniMADS80	BniB04g001030.2N.1	BniB04g001040.2N.1
BniMADS134	BniMADS135	BniB06g013360.2N.1	BniB06g013370.2N.1
BolMADS46	BolMADS47	BolC3t14272H	BolC3t14273H
BolMADS49	BolMADS50	BolC3t15362H	BolC3t15363H
BolMADS74	BolMADS75	BolC4t26762H	BolC4t26763H
BolMADS75	BolMADS76	BolC4t26763H	BolC4t26764H
BolMADS115	BolMADS116	BolC7t42299H	BolC7t42300H
BolMADS163	BolMADS164	BolC9t56512H	BolC9t56513H
BolMADS165	BolMADS166	BolC9t57010H	BolC9t57011H
BolMADS172	BolMADS173	BolC9t59500H	BolC9t59501H
BjuMADS209	BjuMADS208	BjuA023072	BjuA023073
BjuMADS195	BjuMADS194	BjuA038082	BjuA038083
BnaMADS23	BnaMADS24	BnaA02g34510D	BnaA02g34520D
BnaMADS60	BnaMADS61	BnaA05g02990D	BnaA05g03000D
BnaMADS210	BnaMADS211	BnaC04g04380D	BnaC04g04390D
BnaMADS254	BnaMADS255	BnaC07g11290D	BnaC07g11300D
BcaMADS22	BcaMADS23	Bca_GomB01g72030.mRNA1	Bca_GomB01g72040.mRNA1
BcaMADS74	BcaMADS75	Bca_GomB03g42840.mRNA1	Bca_GomB03g42850.mRNA1
BcaMADS134	BcaMADS135	Bca_GomB06g10040.mRNA1	Bca_GomB06g10050.mRNA1
BcaMADS141	BcaMADS142	Bca_GomB06g29500.mRNA1	Bca_GomB06g29510.mRNA1
BcaMADS181	BcaMADS182	Bca_GomB08g39140.mRNA1	Bca_GomB08g39150.mRNA1
BcaMADS294	BcaMADS295	Bca_GomC07g45070.mRNA1	Bca_GomC07g45080.mRNA1
BcaMADS330	BcaMADS331	Bca_GomC09g56030.mRNA1	Bca_GomC09g56040.mRNA1
BcaMADS331	BcaMADS332	Bca_GomC09g56040.mRNA1	Bca_GomC09g56050.mRNA1

## Sheet: Supplementary Table S6
Supplementary Table S6 Segmental duplication gene pairs of MIKC-type MADS-box genes in six U’s triangle species.
Gene Name		Gene ID			Gene Name		Gene ID			Gene Name		Gene ID			Gene Name		Gene ID			Gene Name		Gene ID			Gene Name		Gene ID
Gene1	Gene2	Gene1	Gene2		Gene1	Gene2	Gene1	Gene2		Gene1	Gene2	Gene1	Gene2		Gene1	Gene2	Gene1	Gene2		Gene1	Gene2	Gene1	Gene2		Gene1	Gene2	Gene1	Gene2
BraMADS3	BraMADS50	BraA01g010430.3C	BraA03g048590.3C		BniMADS4	BniMADS20	BniB01g021370.2N.1	BniB02g019070.2N.1		BolMADS1	BolMADS59	BolC1t00122H	BolC3t20134H		BjuMADS233	BjuMADS219	BjuA004193	BjuA012336		BnaMADS4	BnaMADS41	BnaA01g12700D	BnaA03g45650D		BcaMADS4	BcaMADS22	Bca_GomB01g23180	Bca_GomB01g72030
BraMADS4	BraMADS51	BraA01g013570.3C	BraA03g050620.3C		BniMADS5	BniMADS19	BniB01g021480.2N.1	BniB02g018990.2N.1		BolMADS4	BolMADS60	BolC1t01273H	BolC3t20433H		BjuMADS232	BjuMADS217	BjuA004264	BjuA013477		BnaMADS3	BnaMADS40	BnaA01g09760D	BnaA03g43820D		BcaMADS5	BcaMADS24	Bca_GomB01g23250	Bca_GomB01g72120
BraMADS5	BraMADS53	BraA01g016140.3C	BraA03g052540.3C		BniMADS17	BniMADS27	BniB01g061120.2N.1	BniB02g046950.2N.1		BolMADS5	BolMADS61	BolC1t01688H	BolC3t20738H		BjuMADS236	BjuMADS216	BjuA003215	BjuA014079		BnaMADS2	BnaMADS45	BnaA01g02900D	BnaA03g51000D		BcaMADS5	BcaMADS25	Bca_GomB01g23250	Bca_GomB01g72280
BraMADS2	BraMADS54	BraA01g004040.3C	BraA03g058700.3C		BniMADS4	BniMADS53	BniB01g021370.2N.1	BniB03g014570.2N.1		BolMADS14	BolMADS43	BolC1t05914H	BolC3t13360H		BjuMADS234	BjuMADS198	BjuA004057	BjuA034259		BnaMADS1	BnaMADS57	BnaA01g00160D	BnaA04g13050D		BcaMADS12	BcaMADS15	Bca_GomB01g60410	Bca_GomB01g62960
BraMADS5	BraMADS40	BraA01g016140.3C	BraA03g015280.3C		BniMADS4	BniMADS111	BniB01g021370.2N.1	BniB05g001150.2N.1		BolMADS1	BolMADS74	BolC1t00122H	BolC4t26762H		BjuMADS232	BjuMADS123	BjuA004264	BjuB048972		BnaMADS8	BnaMADS69	BnaA01g33070D	BnaA05g33600D		BcaMADS20	BcaMADS21	Bca_GomB01g69210	Bca_GomB01g69560
BraMADS12	BraMADS36	BraA01g044460.3C	BraA03g007090.3C		BniMADS1	BniMADS131	BniB01g001370.2N.1	BniB06g004060.2N.1		BolMADS14	BolMADS92	BolC1t05914H	BolC5t35090H		BjuMADS235	BjuMADS131	BjuA004008	BjuB044654		BnaMADS4	BnaMADS104	BnaA01g12700D	BnaA08g10540D		BcaMADS4	BcaMADS31	Bca_GomB01g23180	Bca_GomB02g18430
BraMADS1	BraMADS66	BraA01g001100.3C	BraA04g016590.3C		BniMADS17	BniMADS165	BniB01g061120.2N.1	BniB07g061420.2N.1		BolMADS4	BolMADS130	BolC1t01273H	BolC7t45518H		BjuMADS236	BjuMADS143	BjuA003215	BjuB038349		BnaMADS1	BnaMADS105	BnaA01g00160D	BnaA08g15900D		BcaMADS5	BcaMADS30	Bca_GomB01g23250	Bca_GomB02g18330
BraMADS12	BraMADS79	BraA01g044460.3C	BraA05g041180.3C		BniMADS17	BniMADS168	BniB01g061120.2N.1	BniB08g007580.2N.1		BolMADS5	BolMADS131	BolC1t01688H	BolC7t45724H		BjuMADS233	BjuMADS124	BjuA004193	BjuB048792		BnaMADS4	BnaMADS166	BnaA01g12700D	BnaC01g14430D		BcaMADS22	BcaMADS31	Bca_GomB01g72030	Bca_GomB02g18430
BraMADS4	BraMADS112	BraA01g013570.3C	BraA08g015190.3C		BniMADS1	BniMADS176	BniB01g001370.2N.1	BniB08g029770.2N.1		BolMADS6	BolMADS132	BolC1t01913H	BolC7t45857H		BjuMADS234	BjuMADS129	BjuA004057	BjuB044857		BnaMADS5	BnaMADS167	BnaA01g12710D	BnaC01g14440D		BcaMADS24	BcaMADS30	Bca_GomB01g72120	Bca_GomB02g18330
BraMADS1	BraMADS114	BraA01g001100.3C	BraA08g021780.3C		BniMADS48	BniMADS52	BniB02g081860.2N.1	BniB03g012800.2N.1		BolMADS7	BolMADS133	BolC1t02025H	BolC7t45919H		BjuMADS234	BjuMADS151	BjuA004057	BjuB032052		BnaMADS1	BnaMADS162	BnaA01g00160D	BnaC01g01080D		BcaMADS25	BcaMADS30	Bca_GomB01g72280	Bca_GomB02g18330
BraMADS5	BraMADS113	BraA01g016140.3C	BraA08g020120.3C		BniMADS46	BniMADS57	BniB02g080150.2N.1	BniB03g021460.2N.1		BolMADS3	BolMADS134	BolC1t00443H	BolC7t46470H		BjuMADS232	BjuMADS175	BjuA004264	BjuB014321		BnaMADS2	BnaMADS164	BnaA01g02900D	BnaC01g04170D		BcaMADS19	BcaMADS117	Bca_GomB01g67110	Bca_GomB05g11440
BraMADS4	BraMADS131	BraA01g013570.3C	BraA09g026650.3C		BniMADS43	BniMADS83	BniB02g076190.2N.1	BniB04g002990.2N.1		BolMADS7	BolMADS137	BolC1t02025H	BolC8t48609H		BjuMADS234	BjuMADS176	BjuA004057	BjuB014124		BnaMADS3	BnaMADS208	BnaA01g09760D	BnaC03g62970D		BcaMADS21	BcaMADS144	Bca_GomB01g69560	Bca_GomB06g67650
BraMADS1	BraMADS144	BraA01g001100.3C	BraA09g054680.3C		BniMADS44	BniMADS84	BniB02g076490.2N.1	BniB04g003160.2N.1		BolMADS1	BolMADS147	BolC1t00122H	BolC8t51614H		BjuMADS235	BjuMADS177	BjuA004008	BjuB013596		BnaMADS1	BnaMADS207	BnaA01g00160D	BnaC03g61140D		BcaMADS20	BcaMADS144	Bca_GomB01g69210	Bca_GomB06g67650
BraMADS12	BraMADS154	BraA01g044460.3C	BraA10g023780.3C		BniMADS36	BniMADS89	BniB02g066040.2N.1	BniB04g008560.2N.1		BolMADS14	BolMADS170	BolC1t05914H	BolC9t58970H		BjuMADS231	BjuMADS142	BjuA006422	BjuB038457		BnaMADS8	BnaMADS236	BnaA01g33070D	BnaC05g48320D		BcaMADS12	BcaMADS154	Bca_GomB01g60410	Bca_GomB07g08720
BraMADS14	BraMADS35	BraA02g003340.3C	BraA03g004170.3C		BniMADS37	BniMADS88	BniB02g068980.2N.1	BniB04g006350.2N.1		BolMADS5	BolMADS161	BolC1t01688H	BolC9t56298H		BjuMADS235	BjuMADS179	BjuA004008	BjuB009010		BnaMADS3	BnaMADS265	BnaA01g09760D	BnaC07g35640D		BcaMADS15	BcaMADS155	Bca_GomB01g62960	Bca_GomB07g11000
BraMADS15	BraMADS37	BraA02g008770.3C	BraA03g009520.3C		BniMADS36	BniMADS90	BniB02g066040.2N.1	BniB04g013980.2N.1		BolMADS16	BolMADS40	BolC2t06392H	BolC3t13023H		BjuMADS231	BjuMADS115	BjuA006422	BjuO011523		BnaMADS4	BnaMADS266	BnaA01g12700D	BnaC07g37750D		BcaMADS15	BcaMADS154	Bca_GomB01g62960	Bca_GomB07g08720
BraMADS28	BraMADS47	BraA02g042570.3C	BraA03g043550.3C		BniMADS42	BniMADS82	BniB02g075810.2N.1	BniB04g002690.2N.1		BolMADS17	BolMADS44	BolC2t07028H	BolC3t13624H		BjuMADS185	BjuMADS192	BjuA045587	BjuA042206		BnaMADS2	BnaMADS270	BnaA01g02900D	BnaC07g44870D		BcaMADS12	BcaMADS155	Bca_GomB01g60410	Bca_GomB07g11000
BraMADS29	BraMADS49	BraA02g043090.3C	BraA03g044420.3C		BniMADS41	BniMADS117	BniB02g071620.2N.1	BniB05g017420.2N.1		BolMADS20	BolMADS107	BolC2t08653H	BolC6t39357H		BjuMADS238	BjuMADS189	BjuA000290	BjuA042267		BnaMADS8	BnaMADS301	BnaA01g33070D	BnaC09g42060D		BcaMADS19	BcaMADS195	Bca_GomB01g67110	Bca_GomC01g03200
BraMADS19	BraMADS92	BraA02g036180.3C	BraA06g039170.3C		BniMADS26	BniMADS125	BniB02g042520.2N.1	BniB05g043210.2N.1		BolMADS21	BolMADS104	BolC2t08939H	BolC6t38671H		BjuMADS228	BjuMADS209	BjuA008677	BjuA023072		BnaMADS12	BnaMADS30	BnaA02g04770D	BnaA03g08030D		BcaMADS19	BcaMADS239	Bca_GomB01g67110	Bca_GomC03g81640
BraMADS20	BraMADS91	BraA02g039100.3C	BraA06g036210.3C		BniMADS46	BniMADS116	BniB02g080150.2N.1	BniB05g014200.2N.1		BolMADS21	BolMADS109	BolC2t08939H	BolC6t39621H		BjuMADS184	BjuMADS208	BjuA045702	BjuA023073		BnaMADS11	BnaMADS27	BnaA02g00370D	BnaA03g02820D		BcaMADS4	BcaMADS253	Bca_GomB01g23180	Bca_GomC04g56420
BraMADS16	BraMADS103	BraA02g018970.3C	BraA07g034100.3C		BniMADS47	BniMADS115	BniB02g081240.2N.1	BniB05g012660.2N.1		BolMADS23	BolMADS121	BolC2t11250H	BolC7t43920H		BjuMADS229	BjuMADS188	BjuA008297	BjuA043183		BnaMADS23	BnaMADS78	BnaA02g34510D	BnaA06g23990D		BcaMADS20	BcaMADS268	Bca_GomB01g69210	Bca_GomC06g30180
BraMADS16	BraMADS101	BraA02g018970.3C	BraA07g030470.3C		BniMADS48	BniMADS114	BniB02g081860.2N.1	BniB05g011830.2N.1		BolMADS24	BolMADS122	BolC2t11657H	BolC7t44372H		BjuMADS185	BjuMADS201	BjuA045587	BjuA032508		BnaMADS16	BnaMADS98	BnaA02g15390D	BnaA07g29450D		BcaMADS21	BcaMADS268	Bca_GomB01g69560	Bca_GomC06g30180
BraMADS17	BraMADS105	BraA02g020340.3C	BraA07g036110.3C		BniMADS50	BniMADS113	BniB02g086880.2N.1	BniB05g004070.2N.1		BolMADS32	BolMADS127	BolC2t12144H	BolC7t44953H		BjuMADS229	BjuMADS202	BjuA008297	BjuA031770		BnaMADS22	BnaMADS113	BnaA02g33230D	BnaA09g05900D		BcaMADS21	BcaMADS279	Bca_GomB01g69560	Bca_GomC07g12250
BraMADS16	BraMADS117	BraA02g018970.3C	BraA08g025700.3C		BniMADS30	BniMADS134	BniB02g051740.2N.1	BniB06g013360.2N.1		BolMADS33	BolMADS128	BolC2t12170H	BolC7t44992H		BjuMADS229	BjuMADS132	BjuA008297	BjuB044557		BnaMADS18	BnaMADS115	BnaA02g27250D	BnaA09g19420D		BcaMADS24	BcaMADS310	Bca_GomB01g72120	Bca_GomC08g49740
BraMADS20	BraMADS120	BraA02g039100.3C	BraA09g003930.3C		BniMADS37	BniMADS155	BniB02g068980.2N.1	BniB07g036890.2N.1		BolMADS34	BolMADS129	BolC2t12211H	BolC7t45035H		BjuMADS230	BjuMADS125	BjuA007410	BjuB047651		BnaMADS16	BnaMADS177	BnaA02g15390D	BnaC02g20640D		BcaMADS5	BcaMADS310	Bca_GomB01g23250	Bca_GomC08g49740
BraMADS28	BraMADS121	BraA02g042570.3C	BraA09g006670.3C		BniMADS28	BniMADS165	BniB02g047020.2N.1	BniB07g061420.2N.1		BolMADS24	BolMADS152	BolC2t11657H	BolC9t53369H		BjuMADS238	BjuMADS144	BjuA000290	BjuB037803		BnaMADS18	BnaMADS180	BnaA02g27250D	BnaC02g35110D		BcaMADS20	BcaMADS306	Bca_GomB01g69210	Bca_GomC08g41770
BraMADS30	BraMADS123	BraA02g043490.3C	BraA09g007170.3C		BniMADS43	BniMADS157	BniB02g076190.2N.1	BniB07g040990.2N.1		BolMADS33	BolMADS153	BolC2t12170H	BolC9t53713H		BjuMADS185	BjuMADS130	BjuA045587	BjuB044799		BnaMADS24	BnaMADS191	BnaA02g34520D	BnaC02g43470D		BcaMADS25	BcaMADS310	Bca_GomB01g72280	Bca_GomC08g49740
BraMADS19	BraMADS128	BraA02g036180.3C	BraA09g024120.3C		BniMADS44	BniMADS156	BniB02g076490.2N.1	BniB07g040860.2N.1		BolMADS35	BolMADS154	BolC2t12257H	BolC9t53752H		BjuMADS238	BjuMADS157	BjuA000290	BjuB027226		BnaMADS11	BnaMADS174	BnaA02g00370D	BnaC02g00490D		BcaMADS21	BcaMADS306	Bca_GomB01g69560	Bca_GomC08g41770
BraMADS31	BraMADS156	BraA02g044910.3C	BraA10g027720.3C		BniMADS41	BniMADS153	BniB02g071620.2N.1	BniB07g023870.2N.1		BolMADS23	BolMADS159	BolC2t11250H	BolC9t56005H		BjuMADS239	BjuMADS156	BjuA000261	BjuB027249		BnaMADS11	BnaMADS195	BnaA02g00370D	BnaC03g04170D		BcaMADS59	BcaMADS26	Bca_GomB02g95560	Bca_GomB02g102290
BraMADS14	BraMADS156	BraA02g003340.3C	BraA10g027720.3C		BniMADS30	BniMADS166	BniB02g051740.2N.1	BniB08g004880.2N.1		BolMADS17	BolMADS169	BolC2t07028H	BolC9t58465H		BjuMADS229	BjuMADS133	BjuA008297	BjuB042874		BnaMADS23	BnaMADS203	BnaA02g34510D	BnaC03g49240D		BcaMADS45	BcaMADS46	Bca_GomB02g66630	Bca_GomB02g66970
BraMADS15	BraMADS153	BraA02g008770.3C	BraA10g020330.3C		BniMADS46	BniMADS178	BniB02g080150.2N.1	BniB08g049570.2N.1		BolMADS36	BolMADS172	BolC2t12438H	BolC9t59500H		BjuMADS228	BjuMADS166	BjuA008677	BjuB020718		BnaMADS16	BnaMADS247	BnaA02g15390D	BnaC06g32640D		BcaMADS34	BcaMADS39	Bca_GomB02g27960	Bca_GomB02g44860
BraMADS31	BraMADS156	BraA02g044910.3C	BraA10g027720.3C		BniMADS26	BniMADS169	BniB02g042520.2N.1	BniB08g010370.2N.1		BolMADS40	BolMADS54	BolC3t13023H	BolC3t18368H		BjuMADS184	BjuMADS166	BjuA045702	BjuB020718		BnaMADS18	BnaMADS258	BnaA02g27250D	BnaC07g22490D		BcaMADS51	BcaMADS53	Bca_GomB02g80450	Bca_GomB02g80680
BraMADS44	BraMADS69	BraA03g023790.3C	BraA04g031640.3C		BniMADS29	BniMADS167	BniB02g048780.2N.1	BniB08g006490.2N.1		BolMADS52	BolMADS81	BolC3t15365H	BolC4t28674H		BjuMADS185	BjuMADS138	BjuA045587	BjuB039712		BnaMADS11	BnaMADS302	BnaA02g00370D	BnaC09g46500D		BcaMADS50	BcaMADS52	Bca_GomB02g80200	Bca_GomB02g80570
BraMADS43	BraMADS71	BraA03g023780.3C	BraA05g005360.3C		BniMADS55	BniMADS70	BniB03g018600.2N.1	BniB03g046510.2N.1		BolMADS52	BolMADS63	BolC3t15365H	BolC4t22281H		BjuMADS239	BjuMADS140	BjuA000261	BjuB039666		BnaMADS41	BnaMADS104	BnaA03g45650D	BnaA08g10540D		BcaMADS57	BcaMADS66	Bca_GomB02g86530	Bca_GomB03g29190
BraMADS44	BraMADS72	BraA03g023790.3C	BraA05g005370.3C		BniMADS54	BniMADS64	BniB03g017850.2N.1	BniB03g032520.2N.1		BolMADS59	BolMADS74	BolC3t20134H	BolC4t26762H		BjuMADS185	BjuMADS113	BjuA045587	BjuO012832		BnaMADS43	BnaMADS109	BnaA03g47420D	BnaA08g30890D		BcaMADS48	BcaMADS96	Bca_GomB02g71110	Bca_GomB04g17890
BraMADS36	BraMADS79	BraA03g007090.3C	BraA05g041180.3C		BniMADS68	BniMADS70	BniB03g041620.2N.1	BniB03g046510.2N.1		BolMADS58	BolMADS84	BolC3t19655H	BolC5t31318H		BjuMADS221	BjuMADS211	BjuA010734	BjuA017536		BnaMADS37	BnaMADS111	BnaA03g39500D	BnaA09g05410D		BcaMADS45	BcaMADS98	Bca_GomB02g66630	Bca_GomB04g21570
BraMADS51	BraMADS112	BraA03g050620.3C	BraA08g015190.3C		BniMADS67	BniMADS72	BniB03g040140.2N.1	BniB03g049490.2N.1		BolMADS43	BolMADS92	BolC3t13360H	BolC5t35090H		BjuMADS222	BjuMADS210	BjuA010733	BjuA018038		BnaMADS38	BnaMADS112	BnaA03g39820D	BnaA09g05500D		BcaMADS46	BcaMADS98	Bca_GomB02g66970	Bca_GomB04g21570
BraMADS53	BraMADS113	BraA03g052540.3C	BraA08g020120.3C		BniMADS55	BniMADS68	BniB03g018600.2N.1	BniB03g041620.2N.1		BolMADS57	BolMADS105	BolC3t19551H	BolC6t38823H		BjuMADS220	BjuMADS199	BjuA011223	BjuA034155		BnaMADS32	BnaMADS132	BnaA03g12970D	BnaA10g07680D		BcaMADS46	BcaMADS99	Bca_GomB02g66970	Bca_GomB04g28880
BraMADS47	BraMADS121	BraA03g043550.3C	BraA09g006670.3C		BniMADS64	BniMADS97	BniB03g032520.2N.1	BniB04g041680.2N.1		BolMADS60	BolMADS130	BolC3t20433H	BolC7t45518H		BjuMADS192	BjuMADS201	BjuA042206	BjuA032508		BnaMADS33	BnaMADS133	BnaA03g12980D	BnaA10g07690D		BcaMADS52	BcaMADS92	Bca_GomB02g80570	Bca_GomB04g13510
BraMADS48	BraMADS122	BraA03g043880.3C	BraA09g006770.3C		BniMADS68	BniMADS96	BniB03g041620.2N.1	BniB04g040500.2N.1		BolMADS61	BolMADS131	BolC3t20738H	BolC7t45724H		BjuMADS223	BjuMADS195	BjuA010180	BjuA038082		BnaMADS29	BnaMADS136	BnaA03g05650D	BnaA10g18480D		BcaMADS49	BcaMADS122	Bca_GomB02g74710	Bca_GomB05g32570
BraMADS51	BraMADS131	BraA03g050620.3C	BraA09g026650.3C		BniMADS54	BniMADS97	BniB03g017850.2N.1	BniB04g041680.2N.1		BolMADS58	BolMADS115	BolC3t19655H	BolC7t42299H		BjuMADS226	BjuMADS186	BjuA009164	BjuA044663		BnaMADS38	BnaMADS147	BnaA03g39820D	BnaAnng06660D		BcaMADS59	BcaMADS115	Bca_GomB02g95560	Bca_GomB05g09360
BraMADS45	BraMADS132	BraA03g027090.3C	BraA09g028450.3C		BniMADS55	BniMADS96	BniB03g018600.2N.1	BniB04g040500.2N.1		BolMADS59	BolMADS147	BolC3t20134H	BolC8t51614H		BjuMADS221	BjuMADS127	BjuA010734	BjuB046838		BnaMADS39	BnaMADS148	BnaA03g40220D	BnaAnng06990D		BcaMADS58	BcaMADS120	Bca_GomB02g87990	Bca_GomB05g26200
BraMADS35	BraMADS156	BraA03g004170.3C	BraA10g027720.3C		BniMADS70	BniMADS96	BniB03g046510.2N.1	BniB04g040500.2N.1		BolMADS61	BolMADS161	BolC3t20738H	BolC9t56298H		BjuMADS216	BjuMADS143	BjuA014079	BjuB038349		BnaMADS41	BnaMADS166	BnaA03g45650D	BnaC01g14430D		BcaMADS57	BcaMADS121	Bca_GomB02g86530	Bca_GomB05g28550
BraMADS36	BraMADS154	BraA03g007090.3C	BraA10g023780.3C		BniMADS70	BniMADS126	BniB03g046510.2N.1	BniB05g066070.2N.1		BolMADS41	BolMADS171	BolC3t13219H	BolC9t59168H		BjuMADS226	BjuMADS146	BjuA009164	BjuB036190		BnaMADS42	BnaMADS168	BnaA03g46780D	BnaC01g16370D		BcaMADS50	BcaMADS165	Bca_GomB02g80200	Bca_GomB07g37060
BraMADS37	BraMADS153	BraA03g009520.3C	BraA10g020330.3C		BniMADS52	BniMADS114	BniB03g012800.2N.1	BniB05g011830.2N.1		BolMADS43	BolMADS170	BolC3t13360H	BolC9t58970H		BjuMADS218	BjuMADS123	BjuA013476	BjuB048972		BnaMADS40	BnaMADS165	BnaA03g43820D	BnaC01g11460D		BcaMADS49	BcaMADS167	Bca_GomB02g74710	Bca_GomB07g57610
BraMADS39	BraMADS149	BraA03g015270.3C	BraA10g010460.3C		BniMADS57	BniMADS116	BniB03g021460.2N.1	BniB05g014200.2N.1		BolMADS44	BolMADS169	BolC3t13624H	BolC9t58465H		BjuMADS189	BjuMADS144	BjuA042267	BjuB037803		BnaMADS45	BnaMADS164	BnaA03g51000D	BnaC01g04170D		BcaMADS37	BcaMADS177	Bca_GomB02g38300	Bca_GomB08g15560
BraMADS69	BraMADS72	BraA04g031640.3C	BraA05g005370.3C		BniMADS68	BniMADS126	BniB03g041620.2N.1	BniB05g066070.2N.1		BolMADS46	BolMADS165	BolC3t14272H	BolC9t57010H		BjuMADS219	BjuMADS124	BjuA012336	BjuB048792		BnaMADS37	BnaMADS187	BnaA03g39500D	BnaC02g41690D		BcaMADS38	BcaMADS175	Bca_GomB02g43180	Bca_GomB08g12250
BraMADS56	BraMADS98	BraA04g002560.3C	BraA07g023600.3C		BniMADS53	BniMADS111	BniB03g014570.2N.1	BniB05g001150.2N.1		BolMADS63	BolMADS81	BolC4t22281H	BolC4t28674H		BjuMADS192	BjuMADS130	BjuA042206	BjuB044799		BnaMADS38	BnaMADS188	BnaA03g39820D	BnaC02g41870D		BcaMADS38	BcaMADS176	Bca_GomB02g43180	Bca_GomB08g12610
BraMADS57	BraMADS97	BraA04g003310.3C	BraA07g022820.3C		BniMADS72	BniMADS127	BniB03g049490.2N.1	BniB05g068780.2N.1		BolMADS65	BolMADS102	BolC4t24941H	BolC6t37736H		BjuMADS191	BjuMADS158	BjuA042232	BjuB027201		BnaMADS27	BnaMADS174	BnaA03g02820D	BnaC02g00490D		BcaMADS39	BcaMADS174	Bca_GomB02g44860	Bca_GomB08g10390
BraMADS66	BraMADS114	BraA04g016590.3C	BraA08g021780.3C		BniMADS89	BniMADS90	BniB04g008560.2N.1	BniB04g013980.2N.1		BolMADS66	BolMADS101	BolC4t25060H	BolC6t37591H		BjuMADS189	BjuMADS157	BjuA042267	BjuB027226		BnaMADS27	BnaMADS195	BnaA03g02820D	BnaC03g04170D		BcaMADS34	BcaMADS174	Bca_GomB02g27960	Bca_GomB08g10390
BraMADS56	BraMADS142	BraA04g002560.3C	BraA09g049010.3C		BniMADS78	BniMADS134	BniB04g001020.2N.1	BniB06g013360.2N.1		BolMADS65	BolMADS142	BolC4t24941H	BolC8t51010H		BjuMADS226	BjuMADS178	BjuA009164	BjuB012502		BnaMADS28	BnaMADS196	BnaA03g04490D	BnaC03g06030D		BcaMADS58	BcaMADS201	Bca_GomB02g87990	Bca_GomC01g23750
BraMADS57	BraMADS141	BraA04g003310.3C	BraA09g048000.3C		BniMADS81	BniMADS133	BniB04g002420.2N.1	BniB06g010470.2N.1		BolMADS66	BolMADS141	BolC4t25060H	BolC8t50890H		BjuMADS225	BjuMADS128	BjuA009314	BjuB045831		BnaMADS29	BnaMADS197	BnaA03g05650D	BnaC03g07350D		BcaMADS57	BcaMADS200	Bca_GomB02g86530	Bca_GomC01g21370
BraMADS58	BraMADS139	BraA04g005470.3C	BraA09g045310.3C		BniMADS81	BniMADS158	BniB04g002420.2N.1	BniB07g041400.2N.1		BolMADS73	BolMADS148	BolC4t26754H	BolC8t51622H		BjuMADS222	BjuMADS168	BjuA010733	BjuB019999		BnaMADS32	BnaMADS199	BnaA03g12970D	BnaC03g15810D		BcaMADS49	BcaMADS199	Bca_GomB02g74710	Bca_GomC01g17180
BraMADS65	BraMADS145	BraA04g016520.3C	BraA09g054750.3C		BniMADS83	BniMADS157	BniB04g002990.2N.1	BniB07g040990.2N.1		BolMADS74	BolMADS147	BolC4t26762H	BolC8t51614H		BjuMADS221	BjuMADS167	BjuA010734	BjuB020000		BnaMADS33	BnaMADS200	BnaA03g12980D	BnaC03g15820D		BcaMADS26	BcaMADS198	Bca_GomB02g102290	Bca_GomC01g07970
BraMADS66	BraMADS144	BraA04g016590.3C	BraA09g054680.3C		BniMADS84	BniMADS156	BniB04g003160.2N.1	BniB07g040860.2N.1		BolMADS67	BolMADS140	BolC4t25387H	BolC8t50562H		BjuMADS192	BjuMADS138	BjuA042206	BjuB039712		BnaMADS34	BnaMADS202	BnaA03g13630D	BnaC03g16530D		BcaMADS45	BcaMADS210	Bca_GomB02g66630	Bca_GomC02g48980
BraMADS79	BraMADS154	BraA05g041180.3C	BraA10g023780.3C		BniMADS88	BniMADS155	BniB04g006350.2N.1	BniB07g036890.2N.1		BolMADS84	BolMADS115	BolC5t31318H	BolC7t42299H		BjuMADS191	BjuMADS139	BjuA042232	BjuB039702		BnaMADS40	BnaMADS208	BnaA03g43820D	BnaC03g62970D		BcaMADS48	BcaMADS211	Bca_GomB02g71110	Bca_GomC02g53130
BraMADS91	BraMADS120	BraA06g036210.3C	BraA09g003930.3C		BniMADS116	BniMADS131	BniB05g014200.2N.1	BniB06g004060.2N.1		BolMADS92	BolMADS170	BolC5t35090H	BolC9t58970H		BjuMADS224	BjuMADS171	BjuA009836	BjuB015869		BnaMADS40	BnaMADS265	BnaA03g43820D	BnaC07g35640D		BcaMADS46	BcaMADS210	Bca_GomB02g66970	Bca_GomC02g48980
BraMADS92	BraMADS128	BraA06g039170.3C	BraA09g024120.3C		BniMADS117	BniMADS153	BniB05g017420.2N.1	BniB07g023870.2N.1		BolMADS104	BolMADS109	BolC6t38671H	BolC6t39621H		BjuMADS227	BjuMADS137	BjuA009163	BjuB041009		BnaMADS42	BnaMADS267	BnaA03g46780D	BnaC07g38990D		BcaMADS37	BcaMADS206	Bca_GomB02g38300	Bca_GomC02g13030
BraMADS100	BraMADS105	BraA07g029500.3C	BraA07g036110.3C		BniMADS125	BniMADS169	BniB05g043210.2N.1	BniB08g010370.2N.1		BolMADS105	BolMADS107	BolC6t38823H	BolC6t39357H		BjuMADS214	BjuMADS200	BjuA014644	BjuA034048		BnaMADS43	BnaMADS268	BnaA03g47420D	BnaC07g39660D		BcaMADS38	BcaMADS226	Bca_GomB02g43180	Bca_GomC03g15550
BraMADS101	BraMADS103	BraA07g030470.3C	BraA07g034100.3C		BniMADS116	BniMADS178	BniB05g014200.2N.1	BniB08g049570.2N.1		BolMADS101	BolMADS141	BolC6t37591H	BolC8t50890H		BjuMADS212	BjuMADS196	BjuA015949	BjuA036679		BnaMADS44	BnaMADS269	BnaA03g47430D	BnaC07g39670D		BcaMADS53	BcaMADS223	Bca_GomB02g80680	Bca_GomC03g06640
BraMADS95	BraMADS116	BraA07g012310.3C	BraA08g025030.3C		BniMADS140	BniMADS143	BniB06g054560.2N.1	BniB06g063260.2N.1		BolMADS102	BolMADS142	BolC6t37736H	BolC8t51010H		BjuMADS212	BjuMADS159	BjuA015949	BjuB024262		BnaMADS45	BnaMADS270	BnaA03g51000D	BnaC07g44870D		BcaMADS57	BcaMADS241	Bca_GomB02g86530	Bca_GomC03g86760
BraMADS103	BraMADS117	BraA07g034100.3C	BraA08g025700.3C		BniMADS141	BniMADS144	BniB06g055870.2N.1	BniB06g063960.2N.1		BolMADS133	BolMADS137	BolC7t45919H	BolC8t48609H		BjuMADS211	BjuMADS127	BjuA017536	BjuB046838		BnaMADS38	BnaMADS271	BnaA03g39820D	BnaC07g49790D		BcaMADS37	BcaMADS227	Bca_GomB02g38300	Bca_GomC03g17190
BraMADS101	BraMADS117	BraA07g030470.3C	BraA08g025700.3C		BniMADS129	BniMADS140	BniB06g001770.2N.1	BniB06g054560.2N.1		BolMADS122	BolMADS152	BolC7t44372H	BolC9t53369H		BjuMADS215	BjuMADS162	BjuA014591	BjuB023084		BnaMADS37	BnaMADS291	BnaA03g39500D	BnaC09g04950D		BcaMADS40	BcaMADS224	Bca_GomB02g47000	Bca_GomC03g12370
BraMADS97	BraMADS141	BraA07g022820.3C	BraA09g048000.3C		BniMADS129	BniMADS143	BniB06g001770.2N.1	BniB06g063260.2N.1		BolMADS128	BolMADS153	BolC7t44992H	BolC9t53713H		BjuMADS214	BjuMADS152	BjuA014644	BjuB028894		BnaMADS41	BnaMADS297	BnaA03g45650D	BnaC09g23670D		BcaMADS49	BcaMADS240	Bca_GomB02g74710	Bca_GomC03g84090
BraMADS98	BraMADS142	BraA07g023600.3C	BraA09g049010.3C		BniMADS133	BniMADS158	BniB06g010470.2N.1	BniB07g041400.2N.1		BolMADS121	BolMADS159	BolC7t43920H	BolC9t56005H		BjuMADS211	BjuMADS167	BjuA017536	BjuB020000		BnaMADS29	BnaMADS301	BnaA03g05650D	BnaC09g42060D		BcaMADS39	BcaMADS225	Bca_GomB02g44860	Bca_GomC03g13240
BraMADS95	BraMADS137	BraA07g012310.3C	BraA09g037210.3C		BniMADS130	BniMADS175	BniB06g004050.2N.1	BniB08g029760.2N.1		BolMADS131	BolMADS161	BolC7t45724H	BolC9t56298H		BjuMADS215	BjuMADS165	BjuA014591	BjuB022348		BnaMADS30	BnaMADS313	BnaA03g08030D	BnaCnng36180D		BcaMADS32	BcaMADS231	Bca_GomB02g25480	Bca_GomC03g24620
BraMADS116	BraMADS137	BraA08g025030.3C	BraA09g037210.3C		BniMADS131	BniMADS176	BniB06g004060.2N.1	BniB08g029770.2N.1							BjuMADS214	BjuMADS163	BjuA014644	BjuB022429		BnaMADS47	BnaMADS59	BnaA03g56880D	BnaA04g26320D		BcaMADS33	BcaMADS230	Bca_GomB02g25490	Bca_GomC03g24610
BraMADS114	BraMADS144	BraA08g021780.3C	BraA09g054680.3C		BniMADS129	BniMADS182	BniB06g001770.2N.1	BniB08g073320.2N.1							BjuMADS213	BjuMADS161	BjuA014848	BjuB023165		BnaMADS46	BnaMADS62	BnaA03g56870D	BnaA05g05000D		BcaMADS34	BcaMADS225	Bca_GomB02g27960	Bca_GomC03g13240
BraMADS113	BraMADS149	BraA08g020120.3C	BraA10g010460.3C		BniMADS140	BniMADS182	BniB06g054560.2N.1	BniB08g073320.2N.1							BjuMADS210	BjuMADS168	BjuA018038	BjuB019999		BnaMADS47	BnaMADS63	BnaA03g56880D	BnaA05g05010D		BcaMADS46	BcaMADS286	Bca_GomB02g66970	Bca_GomC07g34800
					BniMADS141	BniMADS181	BniB06g055870.2N.1	BniB08g072090.2N.1							BjuMADS188	BjuMADS202	BjuA043183	BjuA031770		BnaMADS46	BnaMADS210	BnaA03g56870D	BnaC04g04380D		BcaMADS48	BcaMADS287	Bca_GomB02g71110	Bca_GomC07g39000
					BniMADS143	BniMADS182	BniB06g063260.2N.1	BniB08g073320.2N.1							BjuMADS206	BjuMADS183	BjuA024454	BjuA046938		BnaMADS47	BnaMADS225	BnaA03g56880D	BnaC04g50370D		BcaMADS45	BcaMADS286	Bca_GomB02g66630	Bca_GomC07g34800
					BniMADS144	BniMADS181	BniB06g063960.2N.1	BniB08g072090.2N.1							BjuMADS188	BjuMADS132	BjuA043183	BjuB044557		BnaMADS59	BnaMADS63	BnaA04g26320D	BnaA05g05010D		BcaMADS58	BcaMADS296	Bca_GomB02g87990	Bca_GomC07g54670
					BniMADS145	BniMADS180	BniB06g065460.2N.1	BniB08g068600.2N.1							BjuMADS206	BjuMADS145	BjuA024454	BjuB037070		BnaMADS49	BnaMADS62	BnaA04g00890D	BnaA05g05000D		BcaMADS59	BcaMADS299	Bca_GomB02g95560	Bca_GomC07g62200
					BniMADS134	BniMADS166	BniB06g013360.2N.1	BniB08g004880.2N.1							BjuMADS188	BjuMADS133	BjuA043183	BjuB042874		BnaMADS50	BnaMADS93	BnaA04g01810D	BnaA07g18050D		BcaMADS52	BcaMADS293	Bca_GomB02g80570	Bca_GomC07g44390
					BniMADS165	BniMADS168	BniB07g061420.2N.1	BniB08g007580.2N.1							BjuMADS206	BjuMADS155	BjuA024454	BjuB027395		BnaMADS51	BnaMADS92	BnaA04g02430D	BnaA07g17280D		BcaMADS26	BcaMADS299	Bca_GomB02g102290	Bca_GomC07g62200
															BjuMADS206	BjuMADS154	BjuA024454	BjuB027765		BnaMADS57	BnaMADS105	BnaA04g13050D	BnaA08g15900D		BcaMADS50	BcaMADS293	Bca_GomB02g80200	Bca_GomC07g44390
															BjuMADS209	BjuMADS166	BjuA023072	BjuB020718		BnaMADS56	BnaMADS125	BnaA04g12990D	BnaA09g42480D		BcaMADS53	BcaMADS291	Bca_GomB02g80680	Bca_GomC07g44050
															BjuMADS207	BjuMADS197	BjuA023219	BjuA035000		BnaMADS51	BnaMADS123	BnaA04g02430D	BnaA09g36710D		BcaMADS50	BcaMADS292	Bca_GomB02g80200	Bca_GomC07g44260
															BjuMADS204	BjuMADS150	BjuA027479	BjuB032695		BnaMADS50	BnaMADS130	BnaA04g01810D	BnaA09g55330D		BcaMADS51	BcaMADS291	Bca_GomB02g80450	Bca_GomC07g44050
															BjuMADS207	BjuMADS149	BjuA023219	BjuB033034		BnaMADS57	BnaMADS162	BnaA04g13050D	BnaC01g01080D		BcaMADS30	BcaMADS310	Bca_GomB02g18330	Bca_GomC08g49740
															BjuMADS204	BjuMADS126	BjuA027479	BjuB047410		BnaMADS59	BnaMADS225	BnaA04g26320D	BnaC04g50370D		BcaMADS38	BcaMADS328	Bca_GomB02g43180	Bca_GomC09g48910
															BjuMADS205	BjuMADS162	BjuA026686	BjuB023084		BnaMADS52	BnaMADS216	BnaA04g04160D	BnaC04g26350D		BcaMADS48	BcaMADS314	Bca_GomB02g71110	Bca_GomC09g07130
															BjuMADS207	BjuMADS141	BjuA023219	BjuB038783		BnaMADS50	BnaMADS214	BnaA04g01810D	BnaC04g23360D		BcaMADS33	BcaMADS324	Bca_GomB02g25490	Bca_GomC09g33280
															BjuMADS196	BjuMADS159	BjuA036679	BjuB024262		BnaMADS51	BnaMADS215	BnaA04g02430D	BnaC04g24260D		BcaMADS39	BcaMADS329	Bca_GomB02g44860	Bca_GomC09g51570
															BjuMADS202	BjuMADS132	BjuA031770	BjuB044557		BnaMADS56	BnaMADS222	BnaA04g12990D	BnaC04g35060D		BcaMADS34	BcaMADS329	Bca_GomB02g27960	Bca_GomC09g51570
															BjuMADS183	BjuMADS145	BjuA046938	BjuB037070		BnaMADS57	BnaMADS223	BnaA04g13050D	BnaC04g35150D		BcaMADS51	BcaMADS315	Bca_GomB02g80450	Bca_GomC09g11000
															BjuMADS201	BjuMADS130	BjuA032508	BjuB044799		BnaMADS50	BnaMADS240	BnaA04g01810D	BnaC06g16910D		BcaMADS51	BcaMADS316	Bca_GomB02g80450	Bca_GomC09g11230
															BjuMADS198	BjuMADS129	BjuA034259	BjuB044857		BnaMADS51	BnaMADS279	BnaA04g02430D	BnaC08g28320D		BcaMADS37	BcaMADS327	Bca_GomB02g38300	Bca_GomC09g44000
															BjuMADS197	BjuMADS149	BjuA035000	BjuB033034		BnaMADS56	BnaMADS286	BnaA04g12990D	BnaC08g34920D		BcaMADS72	BcaMADS74	Bca_GomB03g42610	Bca_GomB03g42840
															BjuMADS183	BjuMADS154	BjuA046938	BjuB027765		BnaMADS52	BnaMADS277	BnaA04g04160D	BnaC08g25160D		BcaMADS73	BcaMADS75	Bca_GomB03g42620	Bca_GomB03g42850
															BjuMADS183	BjuMADS155	BjuA046938	BjuB027395		BnaMADS51	BnaMADS308	BnaA04g02430D	BnaCnng07450D		BcaMADS63	BcaMADS75	Bca_GomB03g24450	Bca_GomB03g42850
															BjuMADS202	BjuMADS133	BjuA031770	BjuB042874		BnaMADS63	BnaMADS225	BnaA05g05010D	BnaC04g50370D		BcaMADS77	BcaMADS81	Bca_GomB03g52340	Bca_GomB03g62500
															BjuMADS198	BjuMADS176	BjuA034259	BjuB014124		BnaMADS62	BnaMADS210	BnaA05g05000D	BnaC04g04380D		BcaMADS74	BcaMADS102	Bca_GomB03g42840	Bca_GomB04g52160
															BjuMADS200	BjuMADS163	BjuA034048	BjuB022429		BnaMADS60	BnaMADS226	BnaA05g02990D	BnaC04g52620D		BcaMADS63	BcaMADS102	Bca_GomB03g24450	Bca_GomB04g52160
															BjuMADS200	BjuMADS152	BjuA034048	BjuB028894		BnaMADS69	BnaMADS236	BnaA05g33600D	BnaC05g48320D		BcaMADS64	BcaMADS101	Bca_GomB03g25350	Bca_GomB04g50880
															BjuMADS201	BjuMADS138	BjuA032508	BjuB039712		BnaMADS83	BnaMADS110	BnaA06g30700D	BnaA09g02740D		BcaMADS72	BcaMADS102	Bca_GomB03g42610	Bca_GomB04g52160
															BjuMADS200	BjuMADS136	BjuA034048	BjuB041490		BnaMADS83	BnaMADS149	BnaA06g30700D	BnaAnng07800D		BcaMADS79	BcaMADS126	Bca_GomB03g58940	Bca_GomB05g78280
															BjuMADS197	BjuMADS141	BjuA035000	BjuB038783		BnaMADS83	BnaMADS181	BnaA06g30700D	BnaC02g38130D		BcaMADS62	BcaMADS119	Bca_GomB03g19150	Bca_GomB05g25420
															BjuMADS200	BjuMADS121	BjuA034048	BjuO001064		BnaMADS83	BnaMADS259	BnaA06g30700D	BnaC07g25970D		BcaMADS66	BcaMADS121	Bca_GomB03g29190	Bca_GomB05g28550
															BjuMADS186	BjuMADS146	BjuA044663	BjuB036190		BnaMADS83	BnaMADS290	BnaA06g30700D	BnaC09g02190D		BcaMADS78	BcaMADS126	Bca_GomB03g54060	Bca_GomB05g78280
															BjuMADS193	BjuMADS147	BjuA039288	BjuB036006		BnaMADS85	BnaMADS115	BnaA06g39810D	BnaA09g19420D		BcaMADS62	BcaMADS202	Bca_GomB03g19150	Bca_GomC01g24850
															BjuMADS186	BjuMADS178	BjuA044663	BjuB012502		BnaMADS85	BnaMADS180	BnaA06g39810D	BnaC02g35110D		BcaMADS66	BcaMADS200	Bca_GomB03g29190	Bca_GomC01g21370
															BjuMADS193	BjuMADS173	BjuA039288	BjuB014795		BnaMADS85	BnaMADS258	BnaA06g39810D	BnaC07g22490D		BcaMADS81	BcaMADS209	Bca_GomB03g62500	Bca_GomC02g25970
															BjuMADS186	BjuMADS137	BjuA044663	BjuB041009		BnaMADS95	BnaMADS96	BnaA07g24360D	BnaA07g27710D		BcaMADS75	BcaMADS238	Bca_GomB03g42850	Bca_GomC03g76750
															BjuMADS195	BjuMADS119	BjuA038082	BjuO002461		BnaMADS87	BnaMADS120	BnaA07g08950D	BnaA09g28040D		BcaMADS73	BcaMADS238	Bca_GomB03g42620	Bca_GomC03g76750
															BjuMADS127	BjuMADS167	BjuB046838	BjuB020000		BnaMADS92	BnaMADS123	BnaA07g17280D	BnaA09g36710D		BcaMADS66	BcaMADS241	Bca_GomB03g29190	Bca_GomC03g86760
															BjuMADS129	BjuMADS151	BjuB044857	BjuB032052		BnaMADS93	BnaMADS130	BnaA07g18050D	BnaA09g55330D		BcaMADS63	BcaMADS238	Bca_GomB03g24450	Bca_GomC03g76750
															BjuMADS144	BjuMADS157	BjuB037803	BjuB027226		BnaMADS98	BnaMADS177	BnaA07g29450D	BnaC02g20640D		BcaMADS64	BcaMADS237	Bca_GomB03g25350	Bca_GomC03g75710
															BjuMADS132	BjuMADS133	BjuB044557	BjuB042874		BnaMADS87	BnaMADS206	BnaA07g08950D	BnaC03g57540D		BcaMADS75	BcaMADS256	Bca_GomB03g42850	Bca_GomC05g30070
															BjuMADS145	BjuMADS155	BjuB037070	BjuB027395		BnaMADS92	BnaMADS215	BnaA07g17280D	BnaC04g24260D		BcaMADS79	BcaMADS272	Bca_GomB03g58940	Bca_GomC06g46650
															BjuMADS145	BjuMADS154	BjuB037070	BjuB027765		BnaMADS93	BnaMADS214	BnaA07g18050D	BnaC04g23360D		BcaMADS78	BcaMADS271	Bca_GomB03g54060	Bca_GomC06g41590
															BjuMADS146	BjuMADS178	BjuB036190	BjuB012502		BnaMADS87	BnaMADS229	BnaA07g08950D	BnaC05g21200D		BcaMADS77	BcaMADS270	Bca_GomB03g52340	Bca_GomC06g39700
															BjuMADS123	BjuMADS175	BjuB048972	BjuB014321		BnaMADS98	BnaMADS247	BnaA07g29450D	BnaC06g32640D		BcaMADS81	BcaMADS275	Bca_GomB03g62500	Bca_GomC06g49440
															BjuMADS129	BjuMADS176	BjuB044857	BjuB014124		BnaMADS93	BnaMADS240	BnaA07g18050D	BnaC06g16910D		BcaMADS79	BcaMADS271	Bca_GomB03g58940	Bca_GomC06g41590
															BjuMADS131	BjuMADS177	BjuB044654	BjuB013596		BnaMADS95	BnaMADS242	BnaA07g24360D	BnaC06g25500D		BcaMADS77	BcaMADS275	Bca_GomB03g52340	Bca_GomC06g49440
															BjuMADS146	BjuMADS166	BjuB036190	BjuB020718		BnaMADS96	BnaMADS245	BnaA07g27710D	BnaC06g29980D		BcaMADS78	BcaMADS272	Bca_GomB03g54060	Bca_GomC06g46650
															BjuMADS131	BjuMADS179	BjuB044654	BjuB009010		BnaMADS96	BnaMADS242	BnaA07g27710D	BnaC06g25500D		BcaMADS81	BcaMADS270	Bca_GomB03g62500	Bca_GomC06g39700
															BjuMADS130	BjuMADS138	BjuB044799	BjuB039712		BnaMADS95	BnaMADS245	BnaA07g24360D	BnaC06g29980D		BcaMADS79	BcaMADS273	Bca_GomB03g58940	Bca_GomC06g47080
															BjuMADS147	BjuMADS173	BjuB036006	BjuB014795		BnaMADS87	BnaMADS254	BnaA07g08950D	BnaC07g11290D		BcaMADS63	BcaMADS282	Bca_GomB03g24450	Bca_GomC07g21870
															BjuMADS146	BjuMADS137	BjuB036190	BjuB041009		BnaMADS92	BnaMADS279	BnaA07g17280D	BnaC08g28320D		BcaMADS74	BcaMADS282	Bca_GomB03g42840	Bca_GomC07g21870
															BjuMADS130	BjuMADS113	BjuB044799	BjuO012832		BnaMADS93	BnaMADS280	BnaA07g18050D	BnaC08g29520D		BcaMADS62	BcaMADS297	Bca_GomB03g19150	Bca_GomC07g55710
															BjuMADS180	BjuMADS148	BjuB003959	BjuB035923		BnaMADS98	BnaMADS309	BnaA07g29450D	BnaCnng07880D		BcaMADS72	BcaMADS282	Bca_GomB03g42610	Bca_GomC07g21870
															BjuMADS126	BjuMADS150	BjuB047410	BjuB032695		BnaMADS92	BnaMADS308	BnaA07g17280D	BnaCnng07450D		BcaMADS62	BcaMADS302	Bca_GomB03g19150	Bca_GomC08g18580
															BjuMADS151	BjuMADS176	BjuB032052	BjuB014124		BnaMADS104	BnaMADS166	BnaA08g10540D	BnaC01g14430D		BcaMADS88	BcaMADS92	Bca_GomB04g10760	Bca_GomB04g13510
															BjuMADS149	BjuMADS141	BjuB033034	BjuB038783		BnaMADS105	BnaMADS162	BnaA08g15900D	BnaC01g01080D		BcaMADS89	BcaMADS90	Bca_GomB04g11480	Bca_GomB04g12940
															BjuMADS148	BjuMADS120	BjuB035923	BjuO001702		BnaMADS105	BnaMADS207	BnaA08g15900D	BnaC03g61140D		BcaMADS89	BcaMADS139	Bca_GomB04g11480	Bca_GomB06g25210
															BjuMADS155	BjuMADS154	BjuB027395	BjuB027765		BnaMADS109	BnaMADS169	BnaA08g30890D	BnaC01g17400D		BcaMADS90	BcaMADS139	Bca_GomB04g12940	Bca_GomB06g25210
															BjuMADS158	BjuMADS139	BjuB027201	BjuB039702		BnaMADS109	BnaMADS268	BnaA08g30890D	BnaC07g39660D		BcaMADS90	BcaMADS140	Bca_GomB04g12940	Bca_GomB06g25470
															BjuMADS156	BjuMADS140	BjuB027249	BjuB039666		BnaMADS112	BnaMADS147	BnaA09g05500D	BnaAnng06660D		BcaMADS92	BcaMADS165	Bca_GomB04g13510	Bca_GomB07g37060
															BjuMADS177	BjuMADS179	BjuB013596	BjuB009010		BnaMADS110	BnaMADS181	BnaA09g02740D	BnaC02g38130D		BcaMADS92	BcaMADS164	Bca_GomB04g13510	Bca_GomB07g36750
															BjuMADS178	BjuMADS137	BjuB012502	BjuB041009		BnaMADS115	BnaMADS180	BnaA09g19420D	BnaC02g35110D		BcaMADS88	BcaMADS165	Bca_GomB04g10760	Bca_GomB07g37060
															BjuMADS165	BjuMADS162	BjuB022348	BjuB023084		BnaMADS111	BnaMADS187	BnaA09g05410D	BnaC02g41690D		BcaMADS89	BcaMADS163	Bca_GomB04g11480	Bca_GomB07g36310
															BjuMADS163	BjuMADS152	BjuB022429	BjuB028894		BnaMADS112	BnaMADS188	BnaA09g05500D	BnaC02g41870D		BcaMADS88	BcaMADS164	Bca_GomB04g10760	Bca_GomB07g36750
															BjuMADS163	BjuMADS136	BjuB022429	BjuB041490		BnaMADS111	BnaMADS189	BnaA09g05410D	BnaC02g42240D		BcaMADS97	BcaMADS210	Bca_GomB04g21320	Bca_GomC02g48980
															BjuMADS163	BjuMADS121	BjuB022429	BjuO001064		BnaMADS120	BnaMADS206	BnaA09g28040D	BnaC03g57540D		BcaMADS96	BcaMADS211	Bca_GomB04g17890	Bca_GomC02g53130
															BjuMADS142	BjuMADS115	BjuB038457	BjuO011523		BnaMADS123	BnaMADS215	BnaA09g36710D	BnaC04g24260D		BcaMADS98	BcaMADS210	Bca_GomB04g21570	Bca_GomC02g48980
															BjuMADS136	BjuMADS121	BjuB041490	BjuO001064		BnaMADS125	BnaMADS222	BnaA09g42480D	BnaC04g35060D		BcaMADS101	BcaMADS237	Bca_GomB04g50880	Bca_GomC03g75710
																				BnaMADS120	BnaMADS229	BnaA09g28040D	BnaC05g21200D		BcaMADS93	BcaMADS223	Bca_GomB04g13640	Bca_GomC03g06640
																				BnaMADS110	BnaMADS259	BnaA09g02740D	BnaC07g25970D		BcaMADS102	BcaMADS238	Bca_GomB04g52160	Bca_GomC03g76750
																				BnaMADS115	BnaMADS258	BnaA09g19420D	BnaC07g22490D		BcaMADS102	BcaMADS256	Bca_GomB04g52160	Bca_GomC05g30070
																				BnaMADS120	BnaMADS255	BnaA09g28040D	BnaC07g11300D		BcaMADS107	BcaMADS258	Bca_GomB04g56810	Bca_GomC05g34420
																				BnaMADS125	BnaMADS286	BnaA09g42480D	BnaC08g34920D		BcaMADS91	BcaMADS294	Bca_GomB04g13240	Bca_GomC07g45070
																				BnaMADS123	BnaMADS279	BnaA09g36710D	BnaC08g28320D		BcaMADS97	BcaMADS286	Bca_GomB04g21320	Bca_GomC07g34800
																				BnaMADS110	BnaMADS290	BnaA09g02740D	BnaC09g02190D		BcaMADS102	BcaMADS282	Bca_GomB04g52160	Bca_GomC07g21870
																				BnaMADS111	BnaMADS291	BnaA09g05410D	BnaC09g04950D		BcaMADS93	BcaMADS291	Bca_GomB04g13640	Bca_GomC07g44050
																				BnaMADS116	BnaMADS297	BnaA09g21280D	BnaC09g23670D		BcaMADS96	BcaMADS287	Bca_GomB04g17890	Bca_GomC07g39000
																				BnaMADS115	BnaMADS296	BnaA09g19420D	BnaC09g22090D		BcaMADS99	BcaMADS286	Bca_GomB04g28880	Bca_GomC07g34800
																				BnaMADS118	BnaMADS310	BnaA09g25390D	BnaCnng10910D		BcaMADS98	BcaMADS286	Bca_GomB04g21570	Bca_GomC07g34800
																				BnaMADS123	BnaMADS308	BnaA09g36710D	BnaCnng07450D		BcaMADS89	BcaMADS317	Bca_GomB04g11480	Bca_GomC09g12110
																				BnaMADS130	BnaMADS214	BnaA09g55330D	BnaC04g23360D		BcaMADS99	BcaMADS319	Bca_GomB04g28880	Bca_GomC09g24240
																				BnaMADS130	BnaMADS240	BnaA09g55330D	BnaC06g16910D		BcaMADS96	BcaMADS314	Bca_GomB04g17890	Bca_GomC09g07130
																				BnaMADS130	BnaMADS280	BnaA09g55330D	BnaC08g29520D		BcaMADS115	BcaMADS116	Bca_GomB05g09360	Bca_GomB05g09380
																				BnaMADS132	BnaMADS199	BnaA10g07680D	BnaC03g15810D		BcaMADS122	BcaMADS167	Bca_GomB05g32570	Bca_GomB07g57610
																				BnaMADS133	BnaMADS200	BnaA10g07690D	BnaC03g15820D		BcaMADS125	BcaMADS177	Bca_GomB05g59520	Bca_GomB08g15560
																				BnaMADS136	BnaMADS197	BnaA10g18480D	BnaC03g07350D		BcaMADS117	BcaMADS195	Bca_GomB05g11440	Bca_GomC01g03200
																				BnaMADS137	BnaMADS195	BnaA10g22080D	BnaC03g04170D		BcaMADS121	BcaMADS200	Bca_GomB05g28550	Bca_GomC01g21370
																				BnaMADS136	BnaMADS236	BnaA10g18480D	BnaC05g48320D		BcaMADS122	BcaMADS199	Bca_GomB05g32570	Bca_GomC01g17180
																				BnaMADS136	BnaMADS301	BnaA10g18480D	BnaC09g42060D		BcaMADS119	BcaMADS202	Bca_GomB05g25420	Bca_GomC01g24850
																				BnaMADS137	BnaMADS302	BnaA10g22080D	BnaC09g46500D		BcaMADS120	BcaMADS201	Bca_GomB05g26200	Bca_GomC01g23750
																				BnaMADS135	BnaMADS300	BnaA10g15180D	BnaC09g37550D		BcaMADS115	BcaMADS198	Bca_GomB05g09360	Bca_GomC01g07970
																				BnaMADS147	BnaMADS188	BnaAnng06660D	BnaC02g41870D		BcaMADS127	BcaMADS209	Bca_GomB05g80680	Bca_GomC02g25970
																				BnaMADS149	BnaMADS181	BnaAnng07800D	BnaC02g38130D		BcaMADS125	BcaMADS206	Bca_GomB05g59520	Bca_GomC02g13030
																				BnaMADS152	BnaMADS206	BnaAnng21750D	BnaC03g57540D		BcaMADS117	BcaMADS239	Bca_GomB05g11440	Bca_GomC03g81640
																				BnaMADS149	BnaMADS259	BnaAnng07800D	BnaC07g25970D		BcaMADS125	BcaMADS227	Bca_GomB05g59520	Bca_GomC03g17190
																				BnaMADS147	BnaMADS271	BnaAnng06660D	BnaC07g49790D		BcaMADS122	BcaMADS240	Bca_GomB05g32570	Bca_GomC03g84090
																				BnaMADS148	BnaMADS272	BnaAnng06990D	BnaC07g49900D		BcaMADS126	BcaMADS272	Bca_GomB05g78280	Bca_GomC06g46650
																				BnaMADS162	BnaMADS207	BnaC01g01080D	BnaC03g61140D		BcaMADS128	BcaMADS275	Bca_GomB05g81040	Bca_GomC06g49440
																				BnaMADS165	BnaMADS208	BnaC01g11460D	BnaC03g62970D		BcaMADS126	BcaMADS271	Bca_GomB05g78280	Bca_GomC06g41590
																				BnaMADS166	BnaMADS266	BnaC01g14430D	BnaC07g37750D		BcaMADS127	BcaMADS275	Bca_GomB05g80680	Bca_GomC06g49440
																				BnaMADS168	BnaMADS267	BnaC01g16370D	BnaC07g38990D		BcaMADS126	BcaMADS273	Bca_GomB05g78280	Bca_GomC06g47080
																				BnaMADS164	BnaMADS270	BnaC01g04170D	BnaC07g44870D		BcaMADS120	BcaMADS296	Bca_GomB05g26200	Bca_GomC07g54670
																				BnaMADS174	BnaMADS195	BnaC02g00490D	BnaC03g04170D		BcaMADS116	BcaMADS298	Bca_GomB05g09380	Bca_GomC07g62110
																				BnaMADS177	BnaMADS247	BnaC02g20640D	BnaC06g32640D		BcaMADS119	BcaMADS302	Bca_GomB05g25420	Bca_GomC08g18580
																				BnaMADS180	BnaMADS258	BnaC02g35110D	BnaC07g22490D		BcaMADS125	BcaMADS327	Bca_GomB05g59520	Bca_GomC09g44000
																				BnaMADS181	BnaMADS259	BnaC02g38130D	BnaC07g25970D		BcaMADS145	BcaMADS148	Bca_GomB06g68800	Bca_GomB06g78900
																				BnaMADS182	BnaMADS260	BnaC02g38140D	BnaC07g25980D		BcaMADS144	BcaMADS147	Bca_GomB06g67650	Bca_GomB06g77200
																				BnaMADS188	BnaMADS271	BnaC02g41870D	BnaC07g49790D		BcaMADS133	BcaMADS141	Bca_GomB06g10030	Bca_GomB06g29500
																				BnaMADS182	BnaMADS290	BnaC02g38140D	BnaC09g02190D		BcaMADS139	BcaMADS140	Bca_GomB06g25210	Bca_GomB06g25470
																				BnaMADS187	BnaMADS291	BnaC02g41690D	BnaC09g04950D		BcaMADS131	BcaMADS137	Bca_GomB06g01570	Bca_GomB06g17120
																				BnaMADS189	BnaMADS291	BnaC02g42240D	BnaC09g04950D		BcaMADS131	BcaMADS132	Bca_GomB06g01570	Bca_GomB06g02030
																				BnaMADS208	BnaMADS265	BnaC03g62970D	BnaC07g35640D		BcaMADS146	BcaMADS150	Bca_GomB06g76210	Bca_GomB06g86700
																				BnaMADS206	BnaMADS254	BnaC03g57540D	BnaC07g11290D		BcaMADS140	BcaMADS163	Bca_GomB06g25470	Bca_GomB07g36310
																				BnaMADS200	BnaMADS269	BnaC03g15820D	BnaC07g39670D		BcaMADS139	BcaMADS163	Bca_GomB06g25210	Bca_GomB07g36310
																				BnaMADS197	BnaMADS301	BnaC03g07350D	BnaC09g42060D		BcaMADS136	BcaMADS183	Bca_GomB06g17110	Bca_GomB08g39350
																				BnaMADS214	BnaMADS240	BnaC04g23360D	BnaC06g16910D		BcaMADS137	BcaMADS184	Bca_GomB06g17120	Bca_GomB08g39360
																				BnaMADS216	BnaMADS277	BnaC04g26350D	BnaC08g25160D		BcaMADS131	BcaMADS184	Bca_GomB06g01570	Bca_GomB08g39360
																				BnaMADS222	BnaMADS286	BnaC04g35060D	BnaC08g34920D		BcaMADS132	BcaMADS185	Bca_GomB06g02030	Bca_GomB08g39510
																				BnaMADS215	BnaMADS279	BnaC04g24260D	BnaC08g28320D		BcaMADS145	BcaMADS194	Bca_GomB06g68800	Bca_GomB08g89830
																				BnaMADS229	BnaMADS255	BnaC05g21200D	BnaC07g11300D		BcaMADS149	BcaMADS192	Bca_GomB06g80290	Bca_GomB08g85110
																				BnaMADS240	BnaMADS280	BnaC06g16910D	BnaC08g29520D		BcaMADS148	BcaMADS194	Bca_GomB06g78900	Bca_GomB08g89830
																				BnaMADS247	BnaMADS309	BnaC06g32640D	BnaCnng07880D		BcaMADS134	BcaMADS216	Bca_GomB06g10040	Bca_GomC02g58280
																				BnaMADS260	BnaMADS290	BnaC07g25980D	BnaC09g02190D		BcaMADS141	BcaMADS217	Bca_GomB06g29500	Bca_GomC02g58300
																				BnaMADS258	BnaMADS296	BnaC07g22490D	BnaC09g22090D		BcaMADS137	BcaMADS232	Bca_GomB06g17120	Bca_GomC03g34870
																				BnaMADS279	BnaMADS308	BnaC08g28320D	BnaCnng07450D		BcaMADS141	BcaMADS234	Bca_GomB06g29500	Bca_GomC03g64470
																									BcaMADS135	BcaMADS234	Bca_GomB06g10050	Bca_GomC03g64470
																									BcaMADS131	BcaMADS232	Bca_GomB06g01570	Bca_GomC03g34870
																									BcaMADS136	BcaMADS244	Bca_GomB06g17110	Bca_GomC04g07560
																									BcaMADS137	BcaMADS245	Bca_GomB06g17120	Bca_GomC04g07570
																									BcaMADS149	BcaMADS248	Bca_GomB06g80290	Bca_GomC04g36100
																									BcaMADS137	BcaMADS254	Bca_GomB06g17120	Bca_GomC04g65130
																									BcaMADS131	BcaMADS254	Bca_GomB06g01570	Bca_GomC04g65130
																									BcaMADS145	BcaMADS247	Bca_GomB06g68800	Bca_GomC04g32980
																									BcaMADS148	BcaMADS247	Bca_GomB06g78900	Bca_GomC04g32980
																									BcaMADS132	BcaMADS254	Bca_GomB06g02030	Bca_GomC04g65130
																									BcaMADS144	BcaMADS268	Bca_GomB06g67650	Bca_GomC06g30180
																									BcaMADS145	BcaMADS266	Bca_GomB06g68800	Bca_GomC06g28690
																									BcaMADS147	BcaMADS268	Bca_GomB06g77200	Bca_GomC06g30180
																									BcaMADS148	BcaMADS266	Bca_GomB06g78900	Bca_GomC06g28690
																									BcaMADS147	BcaMADS279	Bca_GomB06g77200	Bca_GomC07g12250
																									BcaMADS144	BcaMADS279	Bca_GomB06g67650	Bca_GomC07g12250
																									BcaMADS145	BcaMADS305	Bca_GomB06g68800	Bca_GomC08g40260
																									BcaMADS149	BcaMADS304	Bca_GomB06g80290	Bca_GomC08g36150
																									BcaMADS148	BcaMADS305	Bca_GomB06g78900	Bca_GomC08g40260
																									BcaMADS144	BcaMADS306	Bca_GomB06g67650	Bca_GomC08g41770
																									BcaMADS140	BcaMADS317	Bca_GomB06g25470	Bca_GomC09g12110
																									BcaMADS164	BcaMADS165	Bca_GomB07g36750	Bca_GomB07g37060
																									BcaMADS154	BcaMADS156	Bca_GomB07g08720	Bca_GomB07g11180
																									BcaMADS154	BcaMADS155	Bca_GomB07g08720	Bca_GomB07g11000
																									BcaMADS155	BcaMADS156	Bca_GomB07g11000	Bca_GomB07g11180
																									BcaMADS167	BcaMADS199	Bca_GomB07g57610	Bca_GomC01g17180
																									BcaMADS167	BcaMADS240	Bca_GomB07g57610	Bca_GomC03g84090
																									BcaMADS165	BcaMADS293	Bca_GomB07g37060	Bca_GomC07g44390
																									BcaMADS163	BcaMADS317	Bca_GomB07g36310	Bca_GomC09g12110
																									BcaMADS175	BcaMADS176	Bca_GomB08g12250	Bca_GomB08g12610
																									BcaMADS177	BcaMADS206	Bca_GomB08g15560	Bca_GomC02g13030
																									BcaMADS177	BcaMADS227	Bca_GomB08g15560	Bca_GomC03g17190
																									BcaMADS184	BcaMADS232	Bca_GomB08g39360	Bca_GomC03g34870
																									BcaMADS174	BcaMADS225	Bca_GomB08g10390	Bca_GomC03g13240
																									BcaMADS176	BcaMADS226	Bca_GomB08g12610	Bca_GomC03g15550
																									BcaMADS175	BcaMADS226	Bca_GomB08g12250	Bca_GomC03g15550
																									BcaMADS183	BcaMADS244	Bca_GomB08g39350	Bca_GomC04g07560
																									BcaMADS184	BcaMADS245	Bca_GomB08g39360	Bca_GomC04g07570
																									BcaMADS184	BcaMADS254	Bca_GomB08g39360	Bca_GomC04g65130
																									BcaMADS192	BcaMADS248	Bca_GomB08g85110	Bca_GomC04g36100
																									BcaMADS194	BcaMADS247	Bca_GomB08g89830	Bca_GomC04g32980
																									BcaMADS194	BcaMADS266	Bca_GomB08g89830	Bca_GomC06g28690
																									BcaMADS192	BcaMADS304	Bca_GomB08g85110	Bca_GomC08g36150
																									BcaMADS194	BcaMADS305	Bca_GomB08g89830	Bca_GomC08g40260
																									BcaMADS188	BcaMADS321	Bca_GomB08g64240	Bca_GomC09g27340
																									BcaMADS189	BcaMADS322	Bca_GomB08g67060	Bca_GomC09g29360
																									BcaMADS174	BcaMADS329	Bca_GomB08g10390	Bca_GomC09g51570
																									BcaMADS176	BcaMADS328	Bca_GomB08g12610	Bca_GomC09g48910
																									BcaMADS175	BcaMADS328	Bca_GomB08g12250	Bca_GomC09g48910
																									BcaMADS177	BcaMADS327	Bca_GomB08g15560	Bca_GomC09g44000
																									BcaMADS195	BcaMADS239	Bca_GomC01g03200	Bca_GomC03g81640
																									BcaMADS199	BcaMADS240	Bca_GomC01g17180	Bca_GomC03g84090
																									BcaMADS201	BcaMADS296	Bca_GomC01g23750	Bca_GomC07g54670
																									BcaMADS202	BcaMADS297	Bca_GomC01g24850	Bca_GomC07g55710
																									BcaMADS198	BcaMADS299	Bca_GomC01g07970	Bca_GomC07g62200
																									BcaMADS202	BcaMADS302	Bca_GomC01g24850	Bca_GomC08g18580
																									BcaMADS205	BcaMADS224	Bca_GomC02g05870	Bca_GomC03g12370
																									BcaMADS206	BcaMADS227	Bca_GomC02g13030	Bca_GomC03g17190
																									BcaMADS217	BcaMADS234	Bca_GomC02g58300	Bca_GomC03g64470
																									BcaMADS209	BcaMADS275	Bca_GomC02g25970	Bca_GomC06g49440
																									BcaMADS210	BcaMADS286	Bca_GomC02g48980	Bca_GomC07g34800
																									BcaMADS211	BcaMADS287	Bca_GomC02g53130	Bca_GomC07g39000
																									BcaMADS211	BcaMADS314	Bca_GomC02g53130	Bca_GomC09g07130
																									BcaMADS232	BcaMADS254	Bca_GomC03g34870	Bca_GomC04g65130
																									BcaMADS232	BcaMADS245	Bca_GomC03g34870	Bca_GomC04g07570
																									BcaMADS238	BcaMADS282	Bca_GomC03g76750	Bca_GomC07g21870
																									BcaMADS223	BcaMADS291	Bca_GomC03g06640	Bca_GomC07g44050
																									BcaMADS226	BcaMADS328	Bca_GomC03g15550	Bca_GomC09g48910
																									BcaMADS227	BcaMADS327	Bca_GomC03g17190	Bca_GomC09g44000
																									BcaMADS231	BcaMADS325	Bca_GomC03g24620	Bca_GomC09g33320
																									BcaMADS225	BcaMADS329	Bca_GomC03g13240	Bca_GomC09g51570
																									BcaMADS233	BcaMADS322	Bca_GomC03g40520	Bca_GomC09g29360
																									BcaMADS223	BcaMADS315	Bca_GomC03g06640	Bca_GomC09g11000
																									BcaMADS248	BcaMADS304	Bca_GomC04g36100	Bca_GomC08g36150
																									BcaMADS247	BcaMADS305	Bca_GomC04g32980	Bca_GomC08g40260
																									BcaMADS256	BcaMADS282	Bca_GomC05g30070	Bca_GomC07g21870
																									BcaMADS270	BcaMADS275	Bca_GomC06g39700	Bca_GomC06g49440
																									BcaMADS271	BcaMADS272	Bca_GomC06g41590	Bca_GomC06g46650
																									BcaMADS272	BcaMADS273	Bca_GomC06g46650	Bca_GomC06g47080
																									BcaMADS268	BcaMADS279	Bca_GomC06g30180	Bca_GomC07g12250
																									BcaMADS268	BcaMADS306	Bca_GomC06g30180	Bca_GomC08g41770
																									BcaMADS266	BcaMADS305	Bca_GomC06g28690	Bca_GomC08g40260
																									BcaMADS297	BcaMADS302	Bca_GomC07g55710	Bca_GomC08g18580
																									BcaMADS287	BcaMADS314	Bca_GomC07g39000	Bca_GomC09g07130
																									BcaMADS286	BcaMADS319	Bca_GomC07g34800	Bca_GomC09g24240
																									BcaMADS291	BcaMADS315	Bca_GomC07g44050	Bca_GomC09g11000
																									BcaMADS315	BcaMADS316	Bca_GomC09g11000	Bca_GomC09g11230

## Sheet: Supplementary Table S7
Supplementary Table S7 Synteny analysis of MIKC-type MADS-box genes between three allotetraploid species and its progenitor Brassica species.
Gene name in B. napus	Gene name in B. rapa	Gene name in B. juncea		Gene ID in B. napus	Gene ID in B. rapa	Gene ID in B. juncea
BnaMADS8	BraMADS12	BjuMADS231		BnaA01g33070D	BraA01g044460.3C	BjuA006422
BnaMADS2	BraMADS2	BjuMADS240		BnaA01g02900D	BraA01g004040.3C	BjuA000013
BnaMADS148	BraMADS29	BjuMADS238		BnaAnng06990D	BraA02g043090.3C	BjuA000290
BnaMADS22	BraMADS30	BjuMADS239		BnaA02g33230D	BraA02g043490.3C	BjuA000261
BnaMADS45	BraMADS54	BjuMADS216		BnaA03g51000D	BraA03g058700.3C	BjuA014079
BnaMADS43	BraMADS53	BjuMADS218		BnaA03g47420D	BraA03g052540.3C	BjuA013476
BnaMADS37	BraMADS47	BjuMADS192		BnaA03g39500D	BraA03g043550.3C	BjuA042206
BnaMADS38	BraMADS48	BjuMADS191		BnaA03g39820D	BraA03g043880.3C	BjuA042232
BnaMADS39	BraMADS49	BjuMADS189		BnaA03g40220D	BraA03g044420.3C	BjuA042267
BnaMADS59	BraMADS69	BjuMADS211		BnaA04g26320D	BraA04g031640.3C	BjuA017536
BnaMADS57	BraMADS66	BjuMADS212		BnaA04g13050D	BraA04g016590.3C	BjuA015949
BnaMADS106	BraMADS117	BjuMADS203		BnaA08g19710D	BraA08g025700.3C	BjuA030064
BnaMADS120	BraMADS137	BjuMADS197		BnaA09g28040D	BraA09g037210.3C	BjuA035000
BnaMADS111	BraMADS121	BjuMADS201		BnaA09g05410D	BraA09g006670.3C	BjuA032508
BnaMADS132	BraMADS150	BjuMADS194		BnaA10g07680D	BraA10g010470.3C	BjuA038083
Gene name in B. juncea	Gene name in B. nigra	Gene name in B. carinata		Gene ID in B. juncea	Gene ID in B. nigra	Gene ID in B. carinata
BjuMADS182	BniMADS129	BcaMADS13		BjuB001727	BniB06g001770.2N.1	Bca_GomB01g61500
BjuMADS180	BniMADS68	BcaMADS78		BjuB003959	BniB03g041620.2N.1	Bca_GomB03g54060
BjuMADS179	BniMADS153	BcaMADS167		BjuB009010	BniB07g023870.2N.1	Bca_GomB07g57610
BjuMADS177	BniMADS117	BcaMADS122		BjuB013596	BniB05g017420.2N.1	Bca_GomB05g32570
BjuMADS176	BniMADS116	BcaMADS121		BjuB014124	BniB05g014200.2N.1	Bca_GomB05g28550
BjuMADS173	BniMADS167	BcaMADS174		BjuB014795	BniB08g006490.2N.1	Bca_GomB08g10390
BjuMADS170	BniMADS174	BcaMADS181		BjuB016842	BniB08g029500.2N.1	Bca_GomB08g39140
BjuMADS168	BniMADS130	BcaMADS136		BjuB019999	BniB06g004050.2N.1	Bca_GomB06g17110
BjuMADS167	BniMADS131	BcaMADS137		BjuB020000	BniB06g004060.2N.1	Bca_GomB06g17120
BjuMADS166	BniMADS134	BcaMADS141		BjuB020718	BniB06g013360.2N.1	Bca_GomB06g29500
BjuMADS165	BniMADS140	BcaMADS144		BjuB022348	BniB06g054560.2N.1	Bca_GomB06g67650
BjuMADS163	BniMADS141	BcaMADS145		BjuB022429	BniB06g055870.2N.1	Bca_GomB06g68800
BjuMADS161	BniMADS145	BcaMADS149		BjuB023165	BniB06g065460.2N.1	Bca_GomB06g80290
BjuMADS160	BniMADS5	BcaMADS5		BjuB024255	BniB01g021480.2N.1	Bca_GomB01g23250
BjuMADS156	BniMADS81	BcaMADS90		BjuB027249	BniB04g002420.2N.1	Bca_GomB04g12940
BjuMADS149	BniMADS54	BcaMADS63		BjuB033034	BniB03g017850.2N.1	Bca_GomB03g24450
BjuMADS148	BniMADS70	BcaMADS79		BjuB035923	BniB03g046510.2N.1	Bca_GomB03g58940
BjuMADS146	BniMADS30	BcaMADS40		BjuB036190	BniB02g051740.2N.1	Bca_GomB02g47000
BjuMADS145	BniMADS36	BcaMADS46		BjuB037070	BniB02g066040.2N.1	Bca_GomB02g66970
BjuMADS143	BniMADS50	BcaMADS59		BjuB038349	BniB02g086880.2N.1	Bca_GomB02g95560
BjuMADS142	BniMADS165	BcaMADS155		BjuB038457	BniB07g061420.2N.1	Bca_GomB07g11000
BjuMADS142	BniMADS165	BcaMADS156		BjuB038457	BniB07g061420.2N.1	Bca_GomB07g11180
BjuMADS141	BniMADS97	BcaMADS102		BjuB038783	BniB04g041680.2N.1	Bca_GomB04g52160
BjuMADS139	BniMADS157	BcaMADS164		BjuB039702	BniB07g040990.2N.1	Bca_GomB07g36750
BjuMADS139	BniMADS157	BcaMADS165		BjuB039702	BniB07g040990.2N.1	Bca_GomB07g37060
BjuMADS134	BniMADS104	BcaMADS107		BjuB042477	BniB04g046970.2N.1	Bca_GomB04g56810
BjuMADS131	BniMADS41	BcaMADS49		BjuB044654	BniB02g071620.2N.1	Bca_GomB02g74710
BjuMADS130	BniMADS44	BcaMADS51		BjuB044799	BniB02g076490.2N.1	Bca_GomB02g80450
BjuMADS127	BniMADS1	BcaMADS131		BjuB046838	BniB01g001370.2N.1	Bca_GomB06g01570
BjuMADS126	BniMADS67	BcaMADS77		BjuB047410	BniB03g040140.2N.1	Bca_GomB03g52340
BjuMADS125	BniMADS127	BcaMADS127		BjuB047651	BniB05g068780.2N.1	Bca_GomB05g80680
BjuMADS124	BniMADS47	BcaMADS58		BjuB048792	BniB02g081240.2N.1	Bca_GomB02g87990
Gene name in B. napus	Gene name in B. oleracea	Gene name in B. carinata		Gene ID in B. napus	Gene ID in B. oleracea	Gene ID in B. carinata
BnaMADS164	BolMADS3	BcaMADS198		BnaC01g04170D	BolC1t00443H	Bca_GomC01g07970
BnaMADS168	BolMADS6	BcaMADS201		BnaC01g16370D	BolC1t01913H	Bca_GomC01g23750
BnaMADS169	BolMADS7	BcaMADS202		BnaC01g17400D	BolC1t02025H	Bca_GomC01g24850
BnaMADS162	BolMADS1	BcaMADS195		BnaC01g01080D	BolC1t00122H	Bca_GomC01g03200
BnaMADS165	BolMADS4	BcaMADS199		BnaC01g11460D	BolC1t01273H	Bca_GomC01g17180
BnaMADS190	BolMADS36	BcaMADS214		BnaC02g43420D	BolC2t12438H	Bca_GomC02g58210
BnaMADS180	BolMADS23	BcaMADS210		BnaC02g35110D	BolC2t11250H	Bca_GomC02g48980
BnaMADS177	BolMADS21	BcaMADS209		BnaC02g20640D	BolC2t08939H	Bca_GomC02g25970
BnaMADS187	BolMADS32	BcaMADS223		BnaC02g41690D	BolC2t12144H	Bca_GomC03g06640
BnaMADS208	BolMADS60	BcaMADS240		BnaC03g62970D	BolC3t20433H	Bca_GomC03g84090
BnaMADS197	BolMADS43	BcaMADS226		BnaC03g07350D	BolC3t13360H	Bca_GomC03g15550
BnaMADS199	BolMADS46	BcaMADS230		BnaC03g15810D	BolC3t14272H	Bca_GomC03g24610
BnaMADS195	BolMADS40	BcaMADS224		BnaC03g04170D	BolC3t13023H	Bca_GomC03g12370
BnaMADS204	BolMADS56	BcaMADS236		BnaC03g52430D	BolC3t18812H	Bca_GomC03g67510
BnaMADS206	BolMADS58	BcaMADS238		BnaC03g57540D	BolC3t19655H	Bca_GomC03g76750
BnaMADS196	BolMADS41	BcaMADS225		BnaC03g06030D	BolC3t13219H	Bca_GomC03g13240
BnaMADS225	BolMADS81	BcaMADS254		BnaC04g50370D	BolC4t28674H	Bca_GomC04g65130
BnaMADS216	BolMADS67	BcaMADS248		BnaC04g26350D	BolC4t25387H	Bca_GomC04g36100
BnaMADS215	BolMADS66	BcaMADS247		BnaC04g24260D	BolC4t25060H	Bca_GomC04g32980
BnaMADS229	BolMADS84	BcaMADS256		BnaC05g21200D	BolC5t31318H	Bca_GomC05g30070
BnaMADS308	BolMADS101	BcaMADS266		BnaCnng07450D	BolC6t37591H	Bca_GomC06g28690
BnaMADS240	BolMADS102	BcaMADS268		BnaC06g16910D	BolC6t37736H	Bca_GomC06g30180
BnaMADS245	BolMADS107	BcaMADS272		BnaC06g29980D	BolC6t39357H	Bca_GomC06g46650
BnaMADS245	BolMADS107	BcaMADS273		BnaC06g29980D	BolC6t39357H	Bca_GomC06g47080
BnaMADS242	BolMADS105	BcaMADS271		BnaC06g25500D	BolC6t38823H	Bca_GomC06g41590
BnaMADS252	BolMADS114	BcaMADS278		BnaC07g04450D	BolC7t41326H	Bca_GomC07g11250
BnaMADS258	BolMADS121	BcaMADS286		BnaC07g22490D	BolC7t43920H	Bca_GomC07g34800
BnaMADS255	BolMADS115	BcaMADS282		BnaC07g11300D	BolC7t42299H	Bca_GomC07g21870
BnaMADS254	BolMADS116	BcaMADS283		BnaC07g11290D	BolC7t42300H	Bca_GomC07g21880
BnaMADS267	BolMADS132	BcaMADS296		BnaC07g38990D	BolC7t45857H	Bca_GomC07g54670
BnaMADS277	BolMADS140	BcaMADS304		BnaC08g25160D	BolC8t50562H	Bca_GomC08g36150
BnaMADS286	BolMADS148	BcaMADS310		BnaC08g34920D	BolC8t51622H	Bca_GomC08g49740
BnaMADS279	BolMADS141	BcaMADS305		BnaC08g28320D	BolC8t50890H	Bca_GomC08g40260
BnaMADS297	BolMADS161	BcaMADS321		BnaC09g23670D	BolC9t56298H	Bca_GomC09g27340
BnaMADS301	BolMADS170	BcaMADS328		BnaC09g42060D	BolC9t58970H	Bca_GomC09g48910
BnaMADS302	BolMADS172	BcaMADS332		BnaC09g46500D	BolC9t59500H	Bca_GomC09g56050
BnaMADS303	BolMADS173	BcaMADS331		BnaC09g46540D	BolC9t59501H	Bca_GomC09g56040

## Sheet: Supplementary Table S8
Supplementary Table S8 TPM of MIKC-type MADS-box genes in various B. napus tissues.
GeneID	Root	Stem	Leaf	Flower	Seed	Silique
BnaMADS161	0.0772159	0.334251	0	11.3916	423.277	7.19602
BnaMADS60	2.16529	3.57493	0.0259255	71.5489	221.054	13.9375
BnaMADS226	0.745388	1.3305	0.048844	91.5862	163.588	8.02366
BnaMADS136	0.103697	45.2422	0.555396	42.8226	148.427	92.771
BnaMADS111	0.258395	0.0710181	0	2.22275	122.226	0.0346566
BnaMADS8	0.0779256	0.0979557	9.49858	42.5494	97.9235	70.8395
BnaMADS155	0.0289086	0	0	1.23108	97.0978	0.027141
BnaMADS37	0.0313454	0.0301527	0	1.62609	96.8527	0.0588578
BnaMADS206	0.175748	0.459423	0.130641	98.9516	90.569	30.516
BnaMADS301	0.597027	20.8686	0.406342	38.6937	86.6394	57.4563
BnaMADS229	0.101473	0.509142	0.434731	49.8618	80.9847	14.4401
BnaMADS189	0	0.0723538	0	1.08979	70.6796	0
BnaMADS197	0.0578645	1.28367	0.232064	70.8571	69.9705	62.4033
BnaMADS318	0	0.213724	0	1.78203	66.4277	1.32524
BnaMADS69	0.0671978	0.0327697	0.779585	50.3981	62.8661	98.6796
BnaMADS61	0.0507562	0.142583	0	7.41912	59.1181	1.87325
BnaMADS152	0.0323797	1.25843	0.0316524	33.9604	58.1262	14.421
BnaMADS29	0.0288143	0.353704	0.117004	34.7045	57.5849	65.2111
BnaMADS291	1.1511	0	0	1.51321	55.0517	0
BnaMADS332	0.648745	0.111761	0	6.36433	48.4323	1.90466
BnaMADS187	0	0	0	1.24821	39.0437	0
BnaMADS120	0.0513837	0.313405	0.779218	54.4337	37.1616	27.0686
BnaMADS211	0.104207	19.7288	9.60173	73.9216	23.0223	0
BnaMADS255	0.320451	1.07654	1.16725	68.7163	21.9259	7.65002
BnaMADS123	0.953573	0.362112	1.45099	29.7813	18.8595	0.692271
BnaMADS62	0.0352206	15.9654	5.81867	28.6031	18.5781	0.0330672
BnaMADS165	0.0555695	0.0531179	0.0289512	18.7215	10.2412	28.81
BnaMADS210	0.110741	8.40174	3.06166	28.6848	8.12835	0
BnaMADS92	0.789094	0.0367429	1.57252	27.0159	4.67733	0.225435
BnaMADS52	0.346648	0	0.0400716	69.387	3.96729	0.0732149
BnaMADS3	0.0337405	0.446632	0.0346751	25.7608	1.73429	20.6344
BnaMADS216	0	0.0375079	0.0381156	79.2351	1.46362	0.0366075
BnaMADS115	2.33551	53.1933	0.366953	7.73968	1.16764	37.1194
BnaMADS38	1.67401	49.0204	39.2904	6.88275	0.606564	36.9097
BnaMADS271	0.134284	116.956	60.17	17.6518	0.579736	90.9949
BnaMADS22	13.9556	167.424	250.758	20.815	0.492781	46.7875
BnaMADS112	0.351388	239.979	216.242	27.0896	0.438187	223.748
BnaMADS222	18.7976	18.9457	35.5506	2.24986	0.408371	6.72133
BnaMADS11	55.5675	0.704525	0.407575	1.32924	0.337147	0
BnaMADS63	9.67301	59.5705	140.499	5.55343	0.248859	2.22823
BnaMADS296	2.18336	71.702	9.28979	1.79272	0.187674	2.8692
BnaMADS188	0.152482	199.57	82.7409	1.28544	0.152827	29.2799
BnaMADS47	0.623061	103.388	124.969	7.58254	0.133257	5.50121
BnaMADS313	0.0877672	0.979481	0.30909	282.489	0.130226	0
BnaMADS321	0.117754	71.9386	57.6174	6.75533	0.116174	64.3572
BnaMADS125	15.9222	17.0631	29.6209	2.97593	0.0904341	0.985579
BnaMADS168	0.108201	29.797	30.816	0.804626	0.0806849	0.20671
BnaMADS277	0.387996	0.18921	0.115366	155.881	0.0776217	0.148175
BnaMADS300	0.0759705	0.859482	0	137.587	0.0751485	0
BnaMADS12	0.209811	0.361252	0.322877	237.93	0.0697265	0.166853
BnaMADS113	2.30725	55.9837	101.942	3.36644	0.0682706	0.390586
BnaMADS157	0.918903	0.127274	0	95.3025	0.0654383	0
BnaMADS227	5.16977	68.6774	167.544	2.08532	0.0437046	8.25911
BnaMADS147	0.15946	92.4612	20.461	3.40111	0.0399817	17.3349
BnaMADS30	0.0361662	0.104461	0.150997	161.568	0	0
BnaMADS297	110.871	0.0483373	17.2108	0	0	0.394843
BnaMADS135	0.0759705	0.496995	0.074264	98.4985	0	0
BnaMADS18	0.0676749	47.7557	45.1369	0.377272	0	7.27812
BnaMADS180	0.0658197	36.3389	33.3865	0.188636	0	7.54213
BnaMADS1	33.3244	0.776214	0.0500475	0.0469598	0	0
BnaMADS132	0.20918	29.6913	13.3575	0.996609	0	0.101566
BnaMADS316	0.330617	22.6668	17.2251	1.22331	0	0.550199
BnaMADS95	0.283121	4.53604	0	25.4646	0	0.0381223

## Sheet: Supplementary Table S9
Supplementary Table S9 TPM of MIKC-type MADS-box genes in embryos and seed coats of B. napus at different developmental stages.
GeneID	Unfertilized_stage_ovule	Zygote_stage_Embryo	Octant_stage_Embryo	Globular_stage_Embryo	Heart_stage_Embryo	Torpedo_stage_Embryo	Bent_stage_Embryo	Mature_stage_Embryo	Zygote_stage_Seed_coat	Octant_stage_Seed_coat	Globular_stage_Seed_coat	Heart_stage_Seed_coat	Torpedo_stage_Seed_coat	Bent_stage_Seed_coat	Mature_stage_Seed_coat
BnaMADS161	838.118	569.836	369.979	73.4149	2.20703	0.945625	0.54143	0.800963	1454.11	674.056	658.751	484.903	372.98	400.356	320.371
BnaMADS152	499.879	192.401	83.9879	28.6255	0.573791	0.153744	0.0374292	0.123988	559.563	177.69	105.211	72.6684	21.5383	3.34397	3.45904
BnaMADS255	220.429	81.6645	23.6332	13.7728	0.0231404	0.12809	0.318125	0.0400837	481.47	74.2024	17.2778	5.06886	1.91755	0.150491	0.260256
BnaMADS206	290.514	142.29	69.3243	23.3741	0.2771	0.0551301	0.0236073	0.0740899	401.546	132.252	87.9173	59.4937	16.6167	3.38803	4.18473
BnaMADS60	267.468	157.712	99.8796	21.8139	1.35241	0.48654	0.0613143	0.0779483	275.025	158.657	239.644	254.368	173.492	95.8843	32.625
BnaMADS226	217.538	158.531	110.116	25.4433	1.09899	0.713749	0.385283	0.0299245	276.28	220.395	250.409	247.51	162.715	138.263	48.1131
BnaMADS87	148.609	64.8006	21.0569	12.7422	0.0592078	0	0.0291366	0	376.189	63.6925	31.3954	16.2782	10.0333	1.29337	0.344883
BnaMADS136	301.852	100.896	68.3409	15.0437	0.371103	0.150159	0.0590255	0.042177	217.14	134.576	129.961	99.3703	73.7712	72.3616	41.974
BnaMADS120	152.222	128.906	53.2326	12.6766	0.294286	0.0933043	0.0585458	0.0213648	298.142	74.3045	48.183	39.228	22.0161	17.7388	17.2106
BnaMADS229	160.622	105.747	43.4275	9.85079	0.240121	0.0446398	0.0311346	0.0212412	278.924	70.6027	39.0415	27.7977	18.293	8.87161	10.8805
BnaMADS318	146.926	93.8284	76.2248	10.8974	0.0471056	0.0673365	0.0439088	0.0988287	254.535	120.361	125.936	85.7665	61.818	61.9745	46.2234
BnaMADS29	234.694	63.4554	34.811	9.13004	0.491988	0.269991	0.153083	0.0384513	147.675	80.5298	63.2442	59.2294	58.9214	50.5394	45.1833
BnaMADS93	239.601	42.5415	18.0146	5.21284	0.0993564	0.0701328	0	0.0179598	98.119	31.8352	27.8062	21.324	19.2421	18.7885	12.137
BnaMADS197	196.904	64.2441	31.2145	6.81714	0.39149	0.165579	0.0905597	0.0654463	144.944	70.9856	58.2594	51.5691	46.0696	37.2013	38.3986
BnaMADS8	164.518	57.4031	30.7332	8.59985	0.496794	0.159024	0.0908527	0.196352	107.655	73.4462	83.6061	75.2724	63.757	51.1852	92.9313
BnaMADS301	127.591	72.3467	38.0349	10.9363	0.988723	1.15472	0.431398	0.168402	126.881	93.6604	103.437	87.7917	74.3061	70.5728	38.9606
BnaMADS28	18.7033	13.1448	73.2718	135.879	104.569	109.752	89.5098	57.0868	12.4242	3.46677	3.12264	25.6465	69.9883	97.691	95.7603
BnaMADS111	60.6585	48.0549	18.2807	7.32748	0.12098	0.124928	0.0668795	0.0306966	155.295	92.1702	56.1132	18.9916	4.13711	6.06549	4.52563
BnaMADS332	97.6937	56.062	40.3005	9.29925	0.278295	0.143418	0.0351418	0.114594	136.511	77.558	82.8875	80.4991	55.8204	38.8865	18.5518
BnaMADS62	114.385	28.621	8.0347	7.19316	0.0253725	0.193755	0.124241	0.0953212	110.232	30.8052	32.1664	17.7699	18.301	7.07796	15.3745
BnaMADS37	65.3185	47.0058	16.3518	8.81024	0.0892023	0.118113	0.0557529	0.0157628	66.6862	94.8487	78.4032	26.372	6.94724	2.05911	1.58399
BnaMADS240	130.193	20.0234	9.11426	3.25522	0.122806	0.02793	0.0192302	0.0154475	58.2883	22.0565	21.0781	18.5044	14.8643	17.8193	11.2954
BnaMADS49	107.461	14.301	1.78319	1.33081	0.0251054	0	0	0	79.9112	30.568	5.06598	0.0828157	0.197381	0.0205967	0.0532634
BnaMADS323	45.9892	29.0426	94.098	108.338	87.857	60.9047	29.4238	22.6289	24.536	10.1093	7.86197	13.282	20.3047	19.7738	21.2298
BnaMADS291	48.8149	19.0454	3.85168	3.57552	0.108827	0.0339427	0	0	113.165	39.6412	16.482	10.009	2.28813	0.824712	0.258453
BnaMADS69	102.095	36.5208	21.5973	5.62716	0.0916341	0.0777797	0.0403944	0.0454593	67.3121	55.5316	43.4102	32.5442	37.0629	25.7165	18.2141
BnaMADS279	8.23731	19.6034	7.49929	4.4266	0.123578	0.119474	0.0442419	0.134726	44.5693	12.512	21.7191	26.2702	82.4711	74.4261	47.171
BnaMADS211	80.7293	13.4365	4.4574	6.01812	0.0696553	0.108431	0.0629338	0.0174677	81.5543	21.6625	22.414	18.9786	14.5271	4.16086	6.66993
BnaMADS27	7.92747	26.3881	59.096	58.3008	50.3558	90.8652	80.1597	39.4187	20.6255	36.7085	20.4714	12.1638	14.773	21.2079	25.2981
BnaMADS174	29.9263	39.0976	100.02	68.6102	36.6433	48.9679	13.13	4.58283	17.5538	53.1397	38.9547	33.2552	32.85	24.967	14.4942
BnaMADS210	76.015	19.5874	5.00281	5.60976	0.07355	0.127917	0.0668795	0.0813402	66.3484	24.3628	24.4437	16.3711	16.5113	3.92788	9.56362
BnaMADS61	54.5264	29.0724	20.4515	3.68026	0.171278	0.032814	0.0300927	0.0303975	72.4228	39.9178	48.195	42.5135	33.0688	22.0845	9.95729
BnaMADS189	50.4385	27.9314	9.85579	5.87547	0.0343294	0.011398	0	0.025216	50.79	65.0654	45.4241	11.033	4.54941	1.50205	2.04236
BnaMADS141	41.4894	19.3143	60.497	87.0068	66.5067	52.082	29.4992	23.8548	28.7532	10.7677	10.8894	11.0907	19.1991	23.6724	25.529
BnaMADS123	12.1969	32.9828	14.8991	6.54511	0.47791	0.216043	0.229033	0.142405	71.0452	28.3832	29.1084	35.5857	59.806	41.927	30.1698
BnaMADS196	3.46332	3.01843	16.2881	28.108	25.7952	56.7083	73.3874	34.7478	3.57415	1.65576	1.49862	5.01768	22.0329	20.3155	10.7542
BnaMADS236	67.975	26.7081	16.0952	3.35747	0.0769994	0.0898004	0.0527384	0.0247456	56.0233	35.8635	31.1725	21.2567	26.2552	18.2143	10.9966
BnaMADS50	69.9236	18.4231	6.81253	2.70356	0.11504	0.0882661	0.0369055	0.0212242	52.2983	19.0044	12.4867	16.2476	16.3106	13.6617	29.9795
BnaMADS35	68.347	23.1784	20.7625	3.17798	0.0345669	0.0134374	0.0152379	0	34.3354	29.3534	25.6382	14.7861	8.82787	2.49465	0.803465
BnaMADS187	28.1776	16.8405	6.1364	5.87375	0.127585	0.0606137	0	0.0215529	51.8099	45.537	45.1694	19.4153	9.00796	5.18083	12.5505
BnaMADS195	23.3944	27.1462	19.3969	18.6819	16.7013	33.2384	38.3616	51.2828	36.4526	68.265	68.6871	52.838	51.2986	55.1876	58.1686
BnaMADS214	55.6181	16.5926	6.49124	2.53857	0.132755	0.101136	0.0172127	0.0136246	32.597	16.9701	14.3695	17.7019	15.0562	12.1242	23.3422
BnaMADS303	66.5992	35.8055	41.236	36.2976	31.1832	35.8807	46.135	39.2156	42.2869	63.3065	72.0504	58.3957	70.317	56.5768	27.8985
BnaMADS177	13.9095	2.44663	2.29347	2.33916	0.0465149	0.343178	0.103475	0	32.393	31.3246	38.2211	25.7296	19.7815	15.9213	9.89293
BnaMADS191	58.0305	8.63056	7.8638	13.2355	24.9689	33.3888	26.7608	18.2612	27.9866	15.9459	15.0659	7.74347	10.5634	11.9053	12.3055
BnaMADS109	34.3954	19.088	11.8879	1.93824	0.179936	0.024333	0.180296	0	34.3883	20.1445	19.1464	20.1348	17.6144	9.8855	4.13775
BnaMADS98	0	2.52302	2.61585	45.2723	15.1604	4.8974	0.19246	0	0.0972655	0.111091	0	0	0.132178	0.0574269	0
BnaMADS281	38.0006	8.01967	3.3579	1.31952	0.119199	0.0568122	0	0.0730762	19.3119	7.9085	8.49733	3.23554	0.986942	0.404543	0.8878

## Sheet: Supplementary Table S10
Supplementary Table S10 TPM of MIKC-type MADS-box genes under different abiotic stresses.
GeneID	control	1h_dehydration	8h_dehydration	4h_Nacl	24h_Nacl	4h_ABA	24h_ABA	4h_cold	24h_cold
BnaMADS297	8.44952	12.8581	61.5478	21.4337	64.1899	13.2195	20.2728	15.7524	9.29821
BnaMADS222	46.1931	13.3117	5.24735	33.2635	49.657	30.3877	42.0851	49.247	12.3704
BnaMADS27	87.9679	76.2544	49.6681	59.606	86.1275	67.7877	73.9362	67.0495	44.4212
BnaMADS11	46.4446	45.6133	57.2864	49.914	81.4206	42.3711	74.4809	53.3389	40.9178
BnaMADS286	3.41183	39.3724	38.6003	12.9764	33.205	17.213	26.9324	8.04613	18.5558
BnaMADS164	4.47529	42.1366	18.9604	11.0724	5.35298	3.76609	9.23522	8.48256	25.1953
BnaMADS104	4.65985	18.2193	36.8586	39.2875	23.8107	10.266	17.7148	11.1802	6.53729
BnaMADS227	4.66906	8.65701	18.3273	26.9766	16.9532	8.87715	25.3247	11.7381	37.7189
BnaMADS137	26.7346	22.2253	15.6582	26.3416	43.0691	16.7267	32.2974	28.3718	15.1505
BnaMADS125	17.9612	30.9797	40.8897	30.6567	26.3529	25.6431	29.8803	19.6362	45.53
BnaMADS311	5.53122	15.2849	21.0095	19.645	28.4128	10.1738	19.263	6.39138	5.74191
BnaMADS2	3.93337	23.7764	10.0949	7.79579	3.73013	1.97503	6.21744	6.99731	13.0791
BnaMADS123	0.777697	5.1353	3.11844	2.46701	1.22374	1.34277	2.54595	1.8727	19.8747
BnaMADS267	17.5424	6.74438	10.4608	13.7525	24.4028	10.1903	16.0747	16.275	7.89583
BnaMADS56	12.7745	3.01932	1.80143	8.04835	12.0814	6.39772	10.73	17.2385	6.37553
BnaMADS42	15.7256	6.31479	18.414	12.3333	16.7458	15.7406	8.14964	16.1534	6.04278
BnaMADS302	3.19812	6.9722	11.962	6.2647	14.8936	2.67934	7.24506	4.16097	3.10648
BnaMADS38	2.54384	2.51154	8.04805	4.24715	13.0095	2.00744	6.96456	4.49798	1.01754
BnaMADS63	0.0839714	0.232783	1.68561	1.63499	1.63104	0.372254	3.65735	0.373174	10.5861
BnaMADS325	0.333532	0.193626	6.6206	1.11997	9.40102	0.959336	1.99551	1.66655	1.42219
BnaMADS118	4.17086	2.57753	1.42929	1.61635	4.543	9.91691	5.20601	2.44517	9.32025
BnaMADS35	1.533	1.45479	0.469829	4.30606	0.527913	2.76916	10.4626	2.54552	3.76347
BnaMADS194	3.46078	2.77454	8.42996	5.7033	7.67769	4.90507	10.9062	3.57439	7.65355
BnaMADS22	1.24937	0.594053	7.75246	2.69075	7.42202	0.666876	2.86363	2.09765	2.57354
BnaMADS191	4.11209	2.44663	8.80949	8.28168	7.79367	6.72616	7.0919	2.70182	6.0286
BnaMADS174	16.0176	15.9903	15.4536	16.4002	19.6935	13.7139	21.4502	16.4897	16.8146
BnaMADS59	2.38788	3.12061	1.38324	7.88397	4.02155	7.70537	3.7975	3.6986	2.83017
BnaMADS225	2.57904	1.78475	1.36221	6.18592	1.54144	6.10159	0.987777	5.53841	4.88495
BnaMADS266	0.0600066	0.120348	5.11155	0.723234	4.26517	0.509725	0.626183	0.738423	0.821474
BnaMADS45	2.56003	3.61086	4.75078	5.44242	4.11573	2.90301	8.32835	5.27351	6.31861
BnaMADS188	1.36151	1.45407	4.13026	2.79887	6.15664	1.57876	2.07977	2.36224	0.573122
BnaMADS78	7.13983	6.88763	9.33383	7.92571	11.4609	6.06369	9.06295	9.55717	9.75399
BnaMADS270	1.66811	3.35449	4.06225	4.51999	3.75857	2.00378	6.50072	3.57961	4.92803
BnaMADS34	2.92016	2.18425	6.39666	3.25641	5.26894	2.34852	4.38795	2.43893	3.50078
BnaMADS296	0.368784	0.464984	0.900245	1.29288	1.18615	1.19639	4.23839	0.524745	0.793541
BnaMADS196	0.0636322	3.51869	1.51771	0.47212	0.0639822	0.059996	0.199635	0.320903	0.656814
BnaMADS215	1.12481	2.79192	4.8234	2.68927	2.34262	2.18992	2.29871	2.72056	4.18286
BnaMADS316	0.964973	0.256407	0.319002	1.37458	2.02605	0.75186	3.41136	0.765042	2.23869

[truncated: 2 more sheets: Supplementary Table S11, Supplementary Table S12]
